# Supplementary material for: Molecular mapping of the grain iron and zinc concentration, protein content and thousand kernel weight in wheat (Triticum aestivum L.)
Source: PLoS One. 2017 Apr 6;12(4):e0174972. doi: 10.1371/journal.pone.0174972 (PMC5383102; doi:10.1371/journal.pone.0174972)
Supplement: S1 Table — (XLSX) [file pone.0174972.s001.xlsx]

## Sheet: S1 Table
S1 Table. Individual mean values of RILs for Fe tested in six environments.
Sl No.	Entry name	ICAR-IARI 2012-13		ICAR-IARI 2013-14		GBPUA&T 2012-13		GBPUA&T 2013-14		Pusa Bihar 2012-13		Pusa Bihar 2013-14		Pooled Fe
		Mean	Mean±SD	Mean	Mean±SD	Mean	Mean±SD	Mean	Mean±SD	Mean	Mean±SD	Mean	Mean±SD	Mean	Mean±SD
1	RIL1	43.65	43.65±1.91	37.65	37.65±1.48	38.2	38.2±0.85	43.9	43.9±2.69	33.4	33.4±1.98	33.35	33.35±1.63	38.36	38.36±0.32
2	RIL2	40.35	40.35±2.47	45.15	45.15±1.06	37.6	37.6±2.69	37.9	37.9±0.99	37.3	37.3±0.57	40.2	40.2±3.11	39.75	39.75±1.48
3	RIL3	44	44±1.84	42.65	42.65±1.06	31.7	31.7±2.12	36	36±4.24	33.5	33.5±2.69	33.95	33.95±2.33	36.97	36.97±0.07
4	RIL4	44.7	44.7±1.98	38.2	38.2±1.98	39.3	39.3±1.98	36.3	36.3±0.57	32.8	32.8±1.13	37.05	37.05±1.91	38.06	38.06±0.3
5	RIL5	44.4	44.4±2.69	40.75	40.75±2.76	37.85	37.85±3.04	41.35	41.35±1.91	34.65	34.65±3.04	43.3	43.3±2.4	40.38	40.38±1.2
6	RIL6	48.15	48.15±1.34	42.6	42.6±1.13	37.4	37.4±1.13	45.6	45.6±1.84	39.45	39.45±3.04	44.55	44.55±1.63	42.96	42.96±1.15
7	RIL7	46.35	46.35±2.05	44.4	44.4±1.84	42.65	42.65±1.77	40.4	40.4±2.12	38.35	38.35±3.46	38.85	38.85±1.63	41.84	41.84±1.01
8	RIL8	44.7	44.7±2.55	40.35	40.35±2.62	36.5	36.5±1.98	41.4	41.4±2.83	37.9	37.9±0.99	36.05	36.05±1.34	39.49	39.49±0.09
9	RIL9	51.05	51.05±0.78	44.95	44.95±1.2	38.8	38.8±2.55	39.5	39.5±1.84	38.45	38.45±1.91	41.25	41.25±1.91	42.34	42.34±0.66
10	RIL10	40.95	40.95±1.63	39.2	39.2±1.41	41.85	41.85±2.47	37.15	37.15±2.19	36.3	36.3±1.41	36.9	36.9±1.56	38.73	38.73±0.57
11	RIL11	40.8	40.8±3.96	37.5	37.5±1.84	40.05	40.05±3.04	35.55	35.55±0.92	34.05	34.05±1.34	29.65	29.65±1.63	36.27	36.27±1.2
12	RIL12	40.2	40.2±1.13	37.8	37.8±1.27	37.35	37.35±3.46	34.95	34.95±1.63	30.45	30.45±3.75	31.3	31.3±2.12	35.34	35.34±0.98
13	RIL13	42.8	42.8±1.27	38.15	38.15±1.48	31.9	31.9±2.12	33.1	33.1±2.69	33.45	33.45±2.33	32.45	32.45±1.91	35.31	35.31±0.91
14	RIL14	38.3	38.3±2.69	36.7	36.7±1.84	33.4	33.4±1.56	39.5	39.5±2.26	29.8	29.8±3.11	29.55	29.55±1.48	34.55	34.55±1.66
15	RIL15	37.55	37.55±3.18	35.95	35.95±1.48	33.65	33.65±3.18	32.15	32.15±1.77	32.35	32.35±2.47	32.85	32.85±1.2	34.09	34.09±1.82
16	RIL16	42.05	42.05±2.05	38.2	38.2±2.12	35.9	35.9±2.12	36	36±1.27	31.5	31.5±1.98	32.9	32.9±1.7	36.1	36.1±1.31
17	RIL17	44.4	44.4±1.41	43.8	43.8±4.38	37.85	37.85±0.78	36.25	36.25±1.77	37.85	37.85±0.92	35.8	35.8±2.4	39.33	39.33±0.01
18	RIL18	43.25	43.25±1.91	37.9	37.9±2.83	32.65	32.65±2.76	32.65	32.65±1.48	34	34±3.54	35	35±0.99	35.91	35.91±1.92
19	RIL19	46.1	46.1±0.99	38.35	38.35±1.48	39.4	39.4±1.41	39.8	39.8±1.56	37.75	37.75±1.2	32.25	32.25±2.33	38.94	38.94±0.72
20	RIL20	46.15	46.15±1.91	42.85	42.85±1.06	40.5	40.5±1.27	40	40±3.11	36.25	36.25±1.48	41.15	41.15±1.34	41.15	41.15±0.18
21	RIL21	41.3	41.3±1.7	41.95	41.95±1.48	34.35	34.35±2.62	36.15	36.15±1.91	33.4	33.4±1.41	38.1	38.1±0.42	37.55	37.55±0.88
22	RIL22	48.8	48.8±1.13	44.65	44.65±0.64	36.35	36.35±1.2	44.05	44.05±1.2	34.55	34.55±1.2	36.65	36.65±2.47	40.84	40.84±0.13
23	RIL23	45.55	45.55±1.77	47.2	47.2±1.7	36.1	36.1±1.84	45.9	45.9±0.85	34.6	34.6±2.83	36.05	36.05±2.05	40.9	40.9±0.88
24	RIL24	44.4	44.4±0.85	37.2	37.2±0.57	37.2	37.2±0.71	39.7	39.7±2.69	35.3	35.3±0.85	34.55	34.55±0.64	38.06	38.06±0.6
25	RIL25	44.85	44.85±1.63	42.35	42.35±3.18	36.75	36.75±1.2	37.95	37.95±1.77	37.35	37.35±2.33	35.95	35.95±1.91	39.2	39.2±0.47
26	RIL26	38.55	38.55±1.48	36.65	36.65±2.33	35.45	35.45±1.91	35.25	35.25±1.2	32.2	32.2±2.83	30.9	30.9±1.56	34.84	34.84±1.25
27	RIL27	41.45	41.45±1.06	40.5	40.5±3.25	38.65	38.65±2.19	40.15	40.15±3.89	35.3	35.3±2.26	36.2	36.2±2.69	38.71	38.71±0.37
28	RIL28	40.45	40.45±2.76	34.7	34.7±0.99	35.15	35.15±3.04	31.25	31.25±1.2	31.05	31.05±1.91	31.15	31.15±1.91	33.96	33.96±1.33
29	RIL29	37.65	37.65±1.06	38.75	38.75±2.05	37.95	37.95±1.77	31.05	31.05±0.78	34.1	34.1±4.1	31.85	31.85±2.33	35.23	35.23±0.64
30	RIL30	42	42±2.12	35	35±1.84	31.4	31.4±1.13	37	37±3.11	34.35	34.35±2.9	31.3	31.3±1.7	35.18	35.18±1.2
31	RIL31	44.1	44.1±1.27	37.85	37.85±1.77	36	36±1.7	30.3	30.3±3.68	33.4	33.4±2.97	33.9	33.9±0.99	35.93	35.93±1.49
32	RIL32	47.25	47.25±2.05	40.75	40.75±0.78	40.7	40.7±1.98	41.5	41.5±3.25	37	37±2.83	39.15	39.15±1.34	41.06	41.06±0.44
33	RIL33	44.4	44.4±1.84	44.7	44.7±2.12	37.6	37.6±1.7	31	31±2.69	35.05	35.05±3.89	36.6	36.6±1.41	38.23	38.23±1.24
34	RIL34	43.35	43.35±2.05	44.6	44.6±1.7	36.6	36.6±1.56	42.1	42.1±0.71	34.1	34.1±2.69	34.45	34.45±2.19	39.2	39.2±0.49
35	RIL35	43.2	43.2±1.13	42.65	42.65±2.47	37.35	37.35±2.33	39.65	39.65±1.2	37.25	37.25±1.91	35.6	35.6±0.85	39.28	39.28±0.14
36	RIL36	36.8	36.8±1.56	38.7	38.7±1.56	38.3	38.3±1.56	32.4	32.4±2.97	33.95	33.95±3.75	31.7	31.7±1.84	35.31	35.31±2.21
37	RIL37	40	40±1.41	38.75	38.75±1.77	37.5	37.5±0.85	36.4	36.4±2.26	31.55	31.55±1.06	33.6	33.6±1.7	36.3	36.3±0.88
38	RIL38	44.25	44.25±1.06	40.65	40.65±2.19	38.55	38.55±0.78	41.25	41.25±3.61	37.15	37.15±3.61	39.75	39.75±1.34	40.27	40.27±1.48
39	RIL39	39.65	39.65±2.19	39.95	39.95±2.9	35.65	35.65±1.48	38.15	38.15±0.78	36.45	36.45±0.92	35.15	35.15±1.2	37.5	37.5±0.59
40	RIL40	46.7	46.7±2.69	44.6	44.6±0.57	35.85	35.85±3.18	47.15	47.15±3.46	40.45	40.45±3.32	40.05	40.05±2.9	42.47	42.47±0.33
41	RIL41	44.1	44.1±1.27	43.1	43.1±3.54	40.65	40.65±1.06	42.75	42.75±3.18	38.75	38.75±0.64	40.2	40.2±2.55	41.59	41.59±0.83
42	RIL42	39.55	39.55±4.6	40.55	40.55±1.34	37.75	37.75±3.04	38.45	38.45±2.76	33.9	33.9±3.82	33.9	33.9±1.56	37.35	37.35±1.48
43	RIL43	43.05	43.05±1.63	42.15	42.15±1.06	36.45	36.45±2.33	36.15	36.15±3.18	36.8	36.8±1.13	35.25	35.25±0.64	38.31	38.31±0.32
44	RIL44	42	42±1.84	41.95	41.95±1.34	40.45	40.45±3.04	36.35	36.35±3.61	34	34±2.55	35	35±2.97	38.29	38.29±0.91
45	RIL45	40.15	40.15±1.48	38.25	38.25±2.47	38.35	38.35±0.92	32.85	32.85±3.46	31.6	31.6±0.71	36.05	36.05±1.63	36.21	36.21±0.74
46	RIL46	36.4	36.4±2.26	42.7	42.7±2.83	32	32±1.84	32.2	32.2±2.97	30.75	30.75±1.77	30	30±2.26	34.01	34.01±0.62
47	RIL47	42	42±1.7	41	41±1.41	38.25	38.25±2.19	39.75	39.75±1.63	34.25	34.25±1.91	36.15	36.15±0.64	38.57	38.57±0.64
48	RIL48	43.05	43.05±2.9	43.8	43.8±3.82	36.5	36.5±2.4	40.2	40.2±1.98	38.9	38.9±0.99	35.85	35.85±0.78	39.72	39.72±0.52
49	RIL49	38.1	38.1±1.27	37.05	37.05±3.04	35.85	35.85±2.05	35.15	35.15±1.91	33.8	33.8±3.25	31.4	31.4±2.12	35.23	35.23±0.93
50	RIL50	36.55	36.55±0.92	35.75	35.75±1.2	31.7	31.7±2.12	36.2	36.2±3.82	30.75	30.75±2.33	32.55	32.55±2.19	33.92	33.92±0.09
51	RIL51	44.55	44.55±1.06	43.15	43.15±2.9	37.15	37.15±1.06	40.55	40.55±0.78	34.45	34.45±3.61	37.65	37.65±1.06	39.58	39.58±1.48
52	RIL52	43.15	43.15±0.92	38.95	38.95±2.62	36.15	36.15±2.76	39.15	39.15±1.34	30.95	30.95±1.91	35.9	35.9±2.55	37.38	37.38±0.15
53	RIL53	43.1	43.1±2.26	39.55	39.55±1.2	40.6	40.6±2.83	43.1	43.1±0.99	37.9	37.9±1.7	35.2	35.2±1.7	39.91	39.91±0.32
54	RIL54	41.3	41.3±1.27	38.9	38.9±2.4	35.3	35.3±2.55	43	43±2.12	37.15	37.15±2.9	39.3	39.3±4.24	39.16	39.16±0.6
55	RIL55	43.8	43.8±1.56	44.05	44.05±2.33	40.15	40.15±2.62	39.45	39.45±0.78	36.5	36.5±0.85	36.85	36.85±1.34	40.14	40.14±0.8
56	RIL56	46.4	46.4±0.71	42.35	42.35±3.61	37.35	37.35±4.45	41.35	41.35±2.76	33	33±0.71	35.9	35.9±1.41	39.4	39.4±1.8
57	RIL57	42.8	42.8±1.84	42.2	42.2±0.85	38.45	38.45±0.64	37.65	37.65±2.47	38.9	38.9±1.7	36.2	36.2±1.56	39.37	39.37±0.4
58	RIL58	39.8	39.8±1.84	36.15	36.15±1.63	40.1	40.1±0.42	31.8	31.8±2.83	34.5	34.5±1.27	47.75	47.75±1.77	38.35	38.35±0.25
59	RIL59	39.65	39.65±0.78	37.4	37.4±1.7	35.95	35.95±1.34	34.05	34.05±2.05	34.1	34.1±2.12	33.8	33.8±2.12	35.83	35.83±0.53
60	RIL60	38	38±3.11	43.6	43.6±1.41	34.2	34.2±2.97	34.7	34.7±0.85	34.2	34.2±1.7	32.35	32.35±0.78	36.18	36.18±0.78
61	RIL61	46.6	46.6±3.11	47.1	47.1±1.56	41.25	41.25±1.48	39.65	39.65±2.19	40.9	40.9±2.12	41.9	41.9±1.27	42.9	42.9±0
62	RIL62	39.65	39.65±2.19	46.65	46.65±1.34	34.1	34.1±1.13	31.5	31.5±3.68	36.1	36.1±0.99	37.6	37.6±1.98	37.6	37.6±0.82
63	RIL63	46.8	46.8±2.83	40.9	40.9±2.4	37.85	37.85±3.46	47.15	47.15±2.33	41.85	41.85±1.91	43.85	43.85±2.62	43.07	43.07±0
64	RIL64	37.65	37.65±1.06	37.85	37.85±0.35	32.2	32.2±0.99	32.9	32.9±3.39	33.1	33.1±1.84	31.55	31.55±2.76	34.21	34.21±0.25
65	RIL65	46	46±0.85	47	47±1.13	38.7	38.7±0.28	44	44±3.11	35.65	35.65±2.62	37.9	37.9±1.56	41.55	41.55±0.04
66	RIL66	42.9	42.9±0.57	42.55	42.55±1.2	35.5	35.5±2.69	42.6	42.6±0.99	34.4	34.4±1.56	37.9	37.9±2.26	39.31	39.31±0.32
67	RIL67	44.25	44.25±0.49	51.1	51.1±2.4	38.2	38.2±0.57	39.1	39.1±1.7	35.75	35.75±3.04	38	38±1.56	41.07	41.07±0.71
68	RIL68	37.25	37.25±3.32	37.55	37.55±2.9	33.55	33.55±1.63	37.75	37.75±3.04	31.8	31.8±0.99	34.9	34.9±1.84	35.47	35.47±0.45
69	RIL69	35.85	35.85±4.31	39.65	39.65±1.34	32.35	32.35±2.33	35.65	35.65±1.91	31.85	31.85±1.91	31.2	31.2±2.12	34.43	34.43±1.24
70	RIL70	42.5	42.5±3.11	40.5	40.5±0.71	31.25	31.25±3.61	35.75	35.75±1.63	34.25	34.25±2.19	36.4	36.4±2.4	36.78	36.78±0.11
71	RIL71	45.65	45.65±1.34	39.75	39.75±3.46	34.1	34.1±2.97	40.2	40.2±2.83	37.4	37.4±3.25	35.05	35.05±0.92	38.7	38.7±1.17
72	RIL72	39.8	39.8±2.83	41.75	41.75±2.47	35.45	35.45±2.62	40.45	40.45±3.04	40.7	40.7±1.41	31.1	31.1±0.71	38.21	38.21±0.01
73	RIL73	43.65	43.65±3.32	43.85	43.85±2.33	38.6	38.6±1.41	40.6	40.6±3.54	35.4	35.4±0.57	36.3	36.3±0.99	39.74	39.74±0.33
74	RIL74	39.4	39.4±0.99	41.35	41.35±3.32	35.45	35.45±2.33	37.35	37.35±1.77	35.65	35.65±2.62	35.2	35.2±0.71	37.4	37.4±0.35
75	RIL75	43.25	43.25±2.19	42	42±3.11	40.2	40.2±1.56	36.1	36.1±2.26	35.5	35.5±1.84	38.1	38.1±1.41	39.19	39.19±0.83
76	RIL76	37.1	37.1±2.26	34.5	34.5±1.56	35.25	35.25±2.9	42.95	42.95±1.48	34.05	34.05±0.78	38.8	38.8±1.27	37.11	37.11±0.2
77	RIL77	44.45	44.45±2.62	33.3	33.3±2.97	34.55	34.55±1.34	33.95	33.95±1.77	40.7	40.7±3.39	30.2	30.2±2.26	36.2	36.2±0.67
78	RIL78	40.9	40.9±1.98	35.6	35.6±1.84	34.75	34.75±0.78	35.65	35.65±1.48	34.35	34.35±1.77	33.85	33.85±2.05	35.85	35.85±0.57
79	RIL79	43.95	43.95±1.06	40.35	40.35±3.04	38.6	38.6±0.42	36	36±2.12	37.3	37.3±0.71	36.4	36.4±1.41	38.77	38.77±0.45
80	RIL80	37.3	37.3±0.99	35.5	35.5±1.98	38.9	38.9±3.25	37.6	37.6±1.98	33.6	33.6±2.83	32.45	32.45±2.05	35.89	35.89±1.19
81	RIL81	42.55	42.55±2.19	36.85	36.85±2.05	38.15	38.15±3.04	30.55	30.55±1.48	38.25	38.25±1.34	34.1	34.1±0.85	36.75	36.75±0.88
82	RIL82	41.1	41.1±0.99	39.85	39.85±2.33	36.55	36.55±1.2	40.85	40.85±2.62	35.25	35.25±1.63	34.55	34.55±2.19	38.03	38.03±0.95
83	RIL83	40.65	40.65±3.04	37.8	37.8±2.12	35.95	35.95±1.63	34.05	34.05±3.32	32.95	32.95±2.47	31.35	31.35±3.04	35.46	35.46±1.05
84	RIL84	33.3	33.3±1.98	37.7	37.7±4.38	37.55	37.55±1.06	37.95	37.95±1.77	36.6	36.6±0.71	31.1	31.1±2.55	35.7	35.7±0.61
85	RIL85	43.3	43.3±3.25	47.1	47.1±1.56	36.25	36.25±1.2	39.45	39.45±3.89	37.6	37.6±2.26	41	41±2.55	40.79	40.79±0.97
86	RIL86	41.35	41.35±2.33	43.15	43.15±1.77	37.3	37.3±1.41	40.4	40.4±1.13	36.9	36.9±1.41	38.15	38.15±2.19	39.54	39.54±0.86
87	RIL87	40.85	40.85±2.05	40.95	40.95±2.47	38.4	38.4±1.56	37.9	37.9±2.83	37.8	37.8±0.85	36.65	36.65±2.47	38.76	38.76±0.69
88	RIL88	42.35	42.35±2.62	42.05	42.05±1.48	34.9	34.9±1.41	37.5	37.5±1.7	35.3	35.3±0.57	37.2	37.2±2.55	38.22	38.22±0.87
89	RIL89	37.95	37.95±1.34	33.1	33.1±3.39	30	30±2.4	35.5	35.5±0.71	29.75	29.75±2.05	29.05	29.05±3.18	32.56	32.56±1.12
90	RIL90	43.8	43.8±2.12	39.1	39.1±0.85	35.65	35.65±2.76	40.75	40.75±1.63	32.25	32.25±1.91	38.4	38.4±3.96	38.33	38.33±0.6
91	RIL91	41.55	41.55±2.19	42.8	42.8±3.11	35.95	35.95±0.35	41.85	41.85±1.48	35.6	35.6±2.97	36.15	36.15±3.32	38.99	38.99±0.09
92	RIL92	45.4	45.4±0.71	44.4	44.4±1.84	39.05	39.05±0.35	40.65	40.65±3.32	36.7	36.7±0.99	38.55	38.55±2.19	40.8	40.8±0.6
93	RIL93	40.75	40.75±1.63	41.95	41.95±3.46	37.6	37.6±1.13	40.2	40.2±1.41	36.85	36.85±1.34	36.65	36.65±1.48	39	39±0.24
94	RIL94	41	41±1.27	45.25	45.25±4.45	38	38±2.55	42.6	42.6±1.27	34.75	34.75±1.77	36.9	36.9±1.98	39.75	39.75±1.37
95	RIL95	46.55	46.55±3.04	43.5	43.5±1.98	36.7	36.7±3.11	46.5	46.5±0.71	36.55	36.55±3.18	39.6	39.6±2.69	41.57	41.57±0.52
96	RIL96	41.45	41.45±2.9	43.55	43.55±3.32	37.85	37.85±3.32	45.45	45.45±2.9	38.2	38.2±2.83	36.8	36.8±1.27	40.55	40.55±0.82
97	RIL97	39.6	39.6±2.4	38.6	38.6±0.71	34.6	34.6±3.39	31.8	31.8±1.41	34.15	34.15±1.77	34.1	34.1±0.99	35.48	35.48±0.32
98	RIL98	38.65	38.65±2.9	37.05	37.05±0.92	37.8	37.8±1.98	38.5	38.5±1.98	35.55	35.55±1.63	38.15	38.15±3.46	37.62	37.62±0.21
99	RIL99	44.75	44.75±3.04	39.35	39.35±3.18	34.9	34.9±0.71	37.6	37.6±1.27	36.1	36.1±1.7	38.9	38.9±0.85	38.6	38.6±0.95
100	RIL100	37.15	37.15±1.48	45.2	45.2±2.4	40.35	40.35±1.91	40.35	40.35±1.48	38.85	38.85±3.89	40.9	40.9±3.25	40.47	40.47±1.91
101	RIL101	42.55	42.55±0.92	46.25	46.25±2.05	38.85	38.85±1.77	35.25	35.25±1.48	33.95	33.95±3.61	36.95	36.95±1.06	38.97	38.97±0.62
102	RIL102	42.3	42.3±3.39	43.8	43.8±0.71	36.45	36.45±0.92	41.15	41.15±2.33	36.8	36.8±2.55	34.1	34.1±2.12	39.1	39.1±0.68
103	RIL103	46.05	46.05±0.64	42.3	42.3±1.27	36.45	36.45±3.04	42.15	42.15±1.34	33.45	33.45±1.91	34.2	34.2±0.57	39.1	39.1±0.64
104	RIL104	43.9	43.9±1.13	40.8	40.8±1.98	39.3	39.3±2.97	32.2	32.2±1.98	37.4	37.4±2.55	38.45	38.45±1.91	38.68	38.68±1.45
105	RIL105	43.5	43.5±1.7	40.35	40.35±1.2	38.05	38.05±2.9	37.85	37.85±2.9	34.5	34.5±3.96	36.35	36.35±3.18	38.43	38.43±0.21
106	RIL106	44.6	44.6±2.69	43.35	43.35±2.9	39.45	39.45±1.06	39.85	39.85±3.18	36.1	36.1±2.55	40.9	40.9±1.84	40.71	40.71±1.47
107	RIL107	44.6	44.6±1.41	42.35	42.35±1.63	38.75	38.75±2.19	41.05	41.05±1.34	34.35	34.35±0.78	35.45	35.45±2.05	39.43	39.43±0.11
108	RIL108	42.45	42.45±2.76	41.55	41.55±0.92	36.2	36.2±2.83	41.2	41.2±1.7	35.25	35.25±2.05	37.25	37.25±1.91	38.99	38.99±0.12
109	RIL109	43.3	43.3±2.83	40.7	40.7±1.84	39.2	39.2±1.98	54.6	54.6±4.1	36	36±3.11	35.45	35.45±2.19	41.55	41.55±0.04
110	RIL110	42.65	42.65±1.63	44.75	44.75±3.18	36.95	36.95±0.64	33.75	33.75±0.64	34	34±1.41	37.7	37.7±3.25	38.3	38.3±1.24
111	RIL111	40	40±2.83	40.25	40.25±2.47	36.8	36.8±1.7	40.1	40.1±1.84	34.1	34.1±2.83	39.35	39.35±2.76	38.43	38.43±0.92
112	RIL112	46.45	46.45±0.92	48.3	48.3±2.4	40.2	40.2±2.97	42.3	42.3±2.83	35.7	35.7±0.71	41.5	41.5±2.4	42.41	42.41±0.69
113	RIL113	41.5	41.5±1.98	40.4	40.4±2.55	38.65	38.65±0.78	33.75	33.75±4.31	32.3	32.3±3.25	33.45	33.45±1.91	36.68	36.68±0.06
114	RIL114	42.3	42.3±1.56	39.95	39.95±1.34	35.7	35.7±2.97	39.2	39.2±0.99	36.85	36.85±1.06	38.6	38.6±3.11	38.77	38.77±0.33
115	RIL115	40.8	40.8±1.7	40.35	40.35±2.62	38.5	38.5±1.56	30.9	30.9±1.84	34.1	34.1±1.27	33.3	33.3±1.27	36.33	36.33±1.28
116	RIL116	42.4	42.4±0.85	39.3	39.3±1.84	37.4	37.4±1.84	41.3	41.3±1.41	34.95	34.95±1.06	36.4	36.4±1.13	38.63	38.63±0.53
117	RIL117	45.05	45.05±1.77	45.15	45.15±1.77	39.3	39.3±2.55	41.6	41.6±0.42	35.95	35.95±3.46	37.45	37.45±0.92	40.75	40.75±0.82
118	RIL118	41.95	41.95±2.33	37	37±3.82	38.7	38.7±0.99	38.3	38.3±2.55	35.85	35.85±1.48	33.55	33.55±0.64	37.56	37.56±1.64
119	RIL119	40.95	40.95±3.04	40.8	40.8±2.12	36	36±0.71	35.3	35.3±1.84	37.9	37.9±2.83	33.7	33.7±2.26	37.44	37.44±0.76
120	RIL120	41.6	41.6±1.84	40.95	40.95±3.32	39.3	39.3±1.27	42.6	42.6±3.25	37.1	37.1±3.96	34.55	34.55±0.92	39.35	39.35±1.32
121	RIL121	45.6	45.6±2.97	48.75	48.75±1.77	40.2	40.2±2.69	42.8	42.8±0.85	39.8	39.8±0.42	40.4	40.4±2.4	42.93	42.93±0.81
122	RIL122	36.15	36.15±2.05	36.95	36.95±3.18	33.55	33.55±3.18	39.35	39.35±2.9	30.6	30.6±1.13	29.1	29.1±1.7	34.29	34.29±1.39
123	RIL123	41.4	41.4±0.85	43.2	43.2±4.1	42.15	42.15±0.78	36.85	36.85±2.9	37.95	37.95±2.62	36	36±0.71	39.59	39.59±1.99
124	RIL124	40.35	40.35±2.33	39.55	39.55±0.78	36.55	36.55±3.89	37.45	37.45±2.62	36.05	36.05±2.76	33.75	33.75±2.47	37.29	37.29±1.18
125	RIL125	39.45	39.45±1.91	39.6	39.6±1.7	33.9	33.9±2.83	33.3	33.3±0.85	34.4	34.4±3.96	33.7	33.7±1.84	35.73	35.73±1.62
126	RIL126	46.25	46.25±1.91	47.2	47.2±1.84	37.75	37.75±0.92	37.35	37.35±0.49	38.6	38.6±3.39	35.45	35.45±2.76	40.44	40.44±0.45
127	RIL127	42.75	42.75±4.74	45.1	45.1±4.1	40	40±1.7	40.1	40.1±3.11	39.55	39.55±3.18	40.1	40.1±0.99	41.27	41.27±1.61
128	RIL128	39.15	39.15±2.47	40.45	40.45±3.46	35.3	35.3±1.41	34.1	34.1±2.97	32.15	32.15±1.34	32.4	32.4±1.41	35.59	35.59±1.71
129	RIL129	42.15	42.15±2.76	42.2	42.2±4.38	34.8	34.8±1.7	38.3	38.3±1.13	37.35	37.35±2.62	33.4	33.4±1.56	38.03	38.03±0.49
130	RIL130	40.9	40.9±0.71	41.4	41.4±1.56	35.55	35.55±1.48	37.85	37.85±3.18	34.5	34.5±2.26	37.9	37.9±3.25	38.02	38.02±0.8
131	RIL131	39.2	39.2±2.4	36.5	36.5±4.67	33.65	33.65±2.05	41.45	41.45±0.49	34.4	34.4±2.4	32.35	32.35±1.63	36.26	36.26±0.04
132	RIL132	40.85	40.85±2.62	38.35	38.35±3.04	35.65	35.65±1.77	38.75	38.75±1.2	32.45	32.45±3.75	31.65	31.65±0.64	36.29	36.29±0.3
133	RIL133	41.65	41.65±1.06	43	43±4.38	35.1	35.1±0.71	40.2	40.2±2.26	35.1	35.1±1.56	36.6	36.6±0.71	38.61	38.61±0.67
134	RIL134	42.7	42.7±2.97	43.75	43.75±1.48	34.9	34.9±1.56	42.3	42.3±1.41	37.75	37.75±0.92	38.6	38.6±2.97	40	40±0.61
135	RIL135	41.2	41.2±0.71	42.65	42.65±3.32	37.2	37.2±1.98	41.7	41.7±1.98	34.45	34.45±1.91	35.35	35.35±1.91	38.76	38.76±0.67
136	RIL136	38.5	38.5±2.26	35.45	35.45±0.78	33.7	33.7±1.7	40.9	40.9±1.13	32.1	32.1±3.68	32.6	32.6±3.54	35.54	35.54±1.54
137	RIL137	39.9	39.9±0.85	39.95	39.95±2.05	37.1	37.1±2.12	41.5	41.5±3.25	35.6	35.6±1.41	34.85	34.85±2.76	38.15	38.15±0.31
138	RIL138	47.4	47.4±1.7	47.8	47.8±2.12	40.95	40.95±0.78	41.45	41.45±2.33	36.55	36.55±1.77	39.45	39.45±2.05	42.27	42.27±0.83
139	RIL139	39.15	39.15±1.06	38	38±0.85	34.2	34.2±1.7	33.6	33.6±2.12	36.45	36.45±0.92	36.3	36.3±0.85	36.29	36.29±0.33
140	RIL140	41.7	41.7±0.71	36.45	36.45±3.04	34.2	34.2±1.27	33.5	33.5±0.99	33.25	33.25±1.2	30.8	30.8±1.13	34.98	34.98±0.42
141	RIL141	44.6	44.6±5.23	45.7	45.7±1.13	34.5	34.5±1.84	39	39±1.13	36	36±1.84	40.05	40.05±2.76	39.98	39.98±0.04
142	RIL142	37.5	37.5±0.85	40.95	40.95±4.6	32.65	32.65±2.9	38.15	38.15±1.06	34.4	34.4±1.56	32.45	32.45±0.92	36.02	36.02±1.15
143	RIL143	40.55	40.55±0.64	40.5	40.5±2.69	38	38±1.98	41.2	41.2±3.25	36.1	36.1±2.69	38.35	38.35±1.06	39.12	39.12±1.39
144	RIL144	40.3	40.3±2.12	35.85	35.85±2.9	35.3	35.3±1.84	33.2	33.2±1.84	33.7	33.7±1.56	32.95	32.95±1.77	35.22	35.22±0.78
145	RIL145	35.35	35.35±0.49	35.7	35.7±0.99	32	32±3.11	35.8	35.8±2.55	36	36±3.54	35.85	35.85±0.64	35.12	35.12±0.54
146	RIL146	43.65	43.65±1.63	37.05	37.05±3.75	36.4	36.4±3.82	41.2	41.2±3.39	34.8	34.8±2.69	38.35	38.35±1.63	38.58	38.58±0.49
147	RIL147	39.35	39.35±1.2	35.9	35.9±3.39	36.05	36.05±1.06	39.45	39.45±0.92	33.3	33.3±3.25	34.8	34.8±1.41	36.48	36.48±0.74
148	RIL148	39.05	39.05±1.34	38.65	38.65±1.77	36.3	36.3±1.98	40.7	40.7±2.97	38.35	38.35±4.03	37.9	37.9±1.27	38.49	38.49±1.22
149	RIL149	43.35	43.35±2.19	39.25	39.25±0.78	35.3	35.3±1.84	35.3	35.3±3.96	36.45	36.45±3.61	34.75	34.75±0.78	37.4	37.4±0
150	RIL150	38.05	38.05±0.92	41.75	41.75±4.45	38.45	38.45±4.03	27.85	27.85±2.9	34.15	34.15±4.17	33.95	33.95±1.77	35.7	35.7±0.38
151	RIL151	34.6	34.6±2.12	35.65	35.65±0.92	30	30±1.27	31.1	31.1±1.56	34.3	34.3±1.84	36.45	36.45±3.32	33.68	33.68±0.92
152	RIL152	42.8	42.8±3.11	39.55	39.55±1.2	38.6	38.6±0.42	35.8	35.8±1.7	36.3	36.3±2.69	35.8	35.8±1.7	38.14	38.14±0.37
153	RIL153	37.3	37.3±1.56	38.1	38.1±3.39	35.75	35.75±0.78	37.35	37.35±2.19	32.2	32.2±2.97	31.15	31.15±1.91	35.31	35.31±1.15
154	RIL154	38	38±1.27	42.05	42.05±2.76	32.7	32.7±0.28	33.5	33.5±1.7	33.5	33.5±2.83	35.6	35.6±0.99	35.89	35.89±1.12
155	RIL155	44.8	44.8±2.83	46.2	46.2±2.12	40.6	40.6±2.69	43.25	43.25±2.33	36.5	36.5±2.55	38.65	38.65±0.78	41.67	41.67±1.11
156	RIL156	42.6	42.6±3.39	41.2	41.2±0.85	36	36±3.68	39.3	39.3±1.27	38.35	38.35±0.49	35.55	35.55±2.19	38.84	38.84±0.37
157	RIL157	43.4	43.4±1.84	51.55	51.55±1.06	36.8	36.8±1.13	39.8	39.8±0.71	37.3	37.3±2.12	35	35±1.56	40.64	40.64±0.3
158	RIL158	40.15	40.15±0.78	38.65	38.65±1.2	34.4	34.4±3.25	42.6	42.6±3.39	34.45	34.45±1.06	36.6	36.6±1.13	37.81	37.81±0.41
159	RIL159	37.05	37.05±0.64	42.6	42.6±2.83	35.5	35.5±0.99	34.4	34.4±3.39	34.2	34.2±3.82	33.5	33.5±0.71	36.21	36.21±0.72
160	RIL160	42.1	42.1±2.26	42.65	42.65±0.64	35.35	35.35±0.35	36.95	36.95±1.77	36.35	36.35±1.48	31.95	31.95±1.06	37.56	37.56±0.08
161	RIL161	47.95	47.95±1.48	43.25	43.25±1.48	39.1	39.1±0.85	50.9	50.9±3.39	37.4	37.4±2.97	41.35	41.35±2.62	43.33	43.33±0.71
162	RIL162	42.7	42.7±1.13	47.95	47.95±4.6	42.25	42.25±2.33	40.75	40.75±1.77	37.8	37.8±0.57	35.35	35.35±1.2	41.13	41.13±1.34
163	RIL163	39.8	39.8±1.84	43.75	43.75±3.61	37	37±3.82	40.5	40.5±2.12	33.4	33.4±2.83	38.65	38.65±0.78	38.85	38.85±1.56
164	RIL164	36	36±0.85	46.45	46.45±1.06	36.15	36.15±0.92	38.45	38.45±2.05	33.95	33.95±3.32	38.7	38.7±0.71	38.29	38.29±0.02
165	RIL165	42	42±1.41	38.9	38.9±4.38	35.4	35.4±3.39	32.1	32.1±3.11	37.15	37.15±1.2	38.3	38.3±2.55	37.31	37.31±2.67
166	RIL166	39.15	39.15±2.62	40.4	40.4±1.41	39.2	39.2±0.85	39.9	39.9±1.98	32.75	32.75±3.75	38.75	38.75±3.18	38.36	38.36±0.37
167	RIL167	39.5	39.5±1.98	37.1	37.1±2.97	32.8	32.8±1.56	37.2	37.2±1.7	31.1	31.1±1.13	35.25	35.25±4.74	35.5	35.5±0.18
168	RIL168	42.6	42.6±1.84	41.85	41.85±2.19	37.9	37.9±4.67	43	43±1.27	32.2	32.2±0.42	32.75	32.75±3.32	38.39	38.39±0.12
169	RIL169	43.2	43.2±1.41	43.55	43.55±4.74	37.5	37.5±1.27	42.6	42.6±2.26	32.35	32.35±3.75	40.35	40.35±2.19	39.93	39.93±0.22
170	RIL170	41.15	41.15±1.34	37.1	37.1±2.4	36.65	36.65±4.45	37.05	37.05±1.34	33	33±2.97	33.55	33.55±0.92	36.42	36.42±0.76
171	RIL171	39.4	39.4±1.41	44.75	44.75±2.19	37.05	37.05±0.78	38.85	38.85±1.77	35.7	35.7±0.85	40.65	40.65±0.92	39.4	39.4±0.31
172	RIL172	44.2	44.2±2.4	46.15	46.15±2.9	35.7	35.7±3.11	31.7	31.7±2.97	35.1	35.1±2.69	38.15	38.15±5.02	38.5	38.5±0.71
173	RIL173	38.9	38.9±2.12	43.4	43.4±2.83	33.35	33.35±3.18	41.55	41.55±2.19	31.5	31.5±1.56	39.4	39.4±2.26	38.02	38.02±1.63
174	RIL174	39.15	39.15±2.05	39.15	39.15±1.34	33.9	33.9±4.53	32.3	32.3±2.83	34.3	34.3±3.54	36.3	36.3±0.99	35.85	35.85±1.27
175	RIL175	40.25	40.25±1.48	48.7	48.7±1.98	35.95	35.95±4.88	37.35	37.35±1.91	34.8	34.8±2.97	34.8	34.8±2.26	38.64	38.64±1.92
176	RIL176	46.2	46.2±4.1	41.9	41.9±1.84	38.75	38.75±1.77	44.95	44.95±2.05	39.15	39.15±1.06	41.45	41.45±1.06	42.07	42.07±1.36
177	RIL177	43.65	43.65±3.04	43.1	43.1±3.39	38.15	38.15±3.75	37.75	37.75±2.62	34.45	34.45±2.9	36.85	36.85±0.92	38.99	38.99±1.33
178	RIL178	42.65	42.65±2.05	44.55	44.55±1.91	37.55	37.55±5.44	40.35	40.35±1.91	38.65	38.65±1.48	39.55	39.55±1.77	40.55	40.55±1.24
179	RIL179	41.55	41.55±0.35	39.4	39.4±1.13	32.95	32.95±2.47	39.75	39.75±1.91	35	35±3.39	36.45	36.45±0.49	37.52	37.52±1.51
180	RIL180	40.5	40.5±3.11	43.45	43.45±1.06	35.05	35.05±0.92	38.95	38.95±1.63	33.9	33.9±1.56	32.8	32.8±3.11	37.44	37.44±0.34
181	RIL181	38.15	38.15±2.62	31.4	31.4±2.12	33.7	33.7±1.84	32.4	32.4±2.97	32.65	32.65±0.49	39.5	39.5±0.71	34.64	34.64±0.4
182	RIL182	41.1	41.1±4.38	40.25	40.25±1.91	36.1	36.1±3.25	43.2	43.2±2.26	36.6	36.6±3.11	36.5	36.5±0.85	38.96	38.96±1.71
183	RIL183	37.55	37.55±1.34	36	36±0.99	31.8	31.8±2.55	32.2	32.2±3.11	31.45	31.45±1.2	33.8	33.8±2.69	33.8	33.8±0.81
184	RIL184	39.15	39.15±1.34	35.2	35.2±2.55	30.15	30.15±2.33	37.45	37.45±3.04	31.6	31.6±3.11	31.45	31.45±0.92	34.17	34.17±0.16
185	RIL185	41.4	41.4±3.39	35.1	35.1±3.11	33.3	33.3±3.68	36.9	36.9±1.98	32.3	32.3±1.7	36.1	36.1±3.54	35.85	35.85±2.33
186	RIL186	37.95	37.95±2.19	39.3	39.3±2.26	32.65	32.65±2.76	35.05	35.05±1.06	32.4	32.4±0.85	30.5	30.5±3.25	34.64	34.64±0.86
187	RIL187	42.5	42.5±0.28	43.2	43.2±1.56	32.5	32.5±1.84	39.8	39.8±1.7	32.7	32.7±1.98	35.8	35.8±2.55	37.75	37.75±1.65
188	RIL188	41.35	41.35±2.76	40.3	40.3±4.1	36.45	36.45±0.78	40.05	40.05±1.63	37.3	37.3±0.57	39.25	39.25±3.32	39.12	39.12±1.65
189	RIL189	42.55	42.55±2.76	40.55	40.55±3.04	35.1	35.1±3.11	39.9	39.9±1.84	33.5	33.5±3.11	36.25	36.25±1.06	37.98	37.98±0.53
190	RIL190	41.45	41.45±2.19	38.15	38.15±3.32	37.4	37.4±3.39	38.6	38.6±0.85	33.2	33.2±1.98	34	34±1.13	37.13	37.13±1.2
191	RIL191	40.95	40.95±1.77	43.2	43.2±1.84	38.2	38.2±3.25	38	38±1.41	35.35	35.35±0.78	32.25	32.25±1.63	37.99	37.99±0.58
192	RIL192	40.6	40.6±0.57	38.5	38.5±3.54	35.4	35.4±4.38	35.2	35.2±2.12	36.65	36.65±1.77	36.2	36.2±1.7	37.09	37.09±0.3
193	RIL193	37.45	37.45±1.63	39.65	39.65±3.46	37.25	37.25±3.89	38.95	38.95±2.9	30.55	30.55±2.33	32.55	32.55±2.9	36.07	36.07±1.11
194	RIL194	44.8	44.8±1.84	42.75	42.75±3.18	37.4	37.4±9.19	39.7	39.7±0.99	35.85	35.85±3.46	35.95	35.95±4.45	39.41	39.41±1.22
195	RIL195	43.95	43.95±0.78	43.35	43.35±1.06	38.2	38.2±1.56	46.7	46.7±3.11	33.3	33.3±0.99	36.6	36.6±0.85	40.35	40.35±0.78
196	RIL196	41.35	41.35±1.63	43.65	43.65±2.9	36.35	36.35±2.9	39.65	39.65±0.92	34.85	34.85±3.18	34.9	34.9±0.57	38.46	38.46±0.2
197	RIL197	40.75	40.75±1.34	39.8	39.8±1.98	40.7	40.7±0.42	40.8	40.8±0.57	33.7	33.7±1.41	36.1	36.1±1.56	38.64	38.64±0.55
198	RIL198	42.05	42.05±2.05	45.1	45.1±0.71	39.6	39.6±1.84	42.8	42.8±2.4	37.8	37.8±2.12	35.45	35.45±1.77	40.47	40.47±0.26
199	RIL199	48.4	48.4±1.98	49.55	49.55±3.04	41.95	41.95±1.34	47.25	47.25±3.18	39.1	39.1±0.71	38.8	38.8±4.38	44.18	44.18±0.13
200	RIL200	42	42±4.38	43.8	43.8±4.1	35.95	35.95±1.63	41.35	41.35±1.91	37.05	37.05±2.9	37	37±0.71	39.53	39.53±0.46
201	RIL201	36.15	36.15±1.63	36.9	36.9±1.84	33.6	33.6±3.25	30.7	30.7±3.11	32.9	32.9±0.57	33.1	33.1±0.85	33.89	33.89±1.4
202	RIL202	37.95	37.95±1.91	36.4	36.4±0.99	33.9	33.9±1.41	37.3	37.3±0.99	33	33±2.4	34.6	34.6±3.39	35.53	35.53±0.42
203	RIL203	41.3	41.3±2.83	38.15	38.15±1.63	35.15	35.15±4.31	40.45	40.45±2.19	33.15	33.15±3.18	32.25	32.25±3.61	36.75	36.75±0.25
204	RIL204	39.8	39.8±0.85	41	41±2.4	35.5	35.5±3.39	41.1	41.1±1.84	32.1	32.1±2.26	37.25	37.25±1.63	37.79	37.79±2.06
205	RIL205	40.6	40.6±3.96	38	38±3.11	35.2	35.2±2.26	36.8	36.8±1.7	33.35	33.35±0.35	34	34±1.84	36.33	36.33±0.29
206	RIL206	40.7	40.7±2.97	37.7	37.7±1.27	34.15	34.15±4.17	38.15	38.15±1.06	33.45	33.45±3.04	34.75	34.75±0.92	36.49	36.49±0.23
207	RIL207	40.3	40.3±1.84	40.35	40.35±2.05	37.45	37.45±2.33	39.05	39.05±2.47	34.8	34.8±2.83	36.3	36.3±2.12	38.05	38.05±1.59
208	RIL208	43.15	43.15±1.91	43.05	43.05±1.34	40	40±3.25	45.6	45.6±2.12	34.35	34.35±2.62	37.45	37.45±1.91	40.6	40.6±0.4
209	RIL209	40.95	40.95±1.63	46.4	46.4±4.81	38.15	38.15±3.89	38.35	38.35±1.34	33.65	33.65±1.2	37	37±1.7	39.09	39.09±0.59
210	RIL210	37.75	37.75±3.04	38.4	38.4±3.11	33	33±2.97	31.3	31.3±2.97	30.45	30.45±3.32	31.85	31.85±3.75	33.79	33.79±1.19
211	RIL211	43.75	43.75±2.33	43.55	43.55±2.47	38.2	38.2±3.11	34.7	34.7±0.71	36.8	36.8±0.57	35.2	35.2±1.98	38.7	38.7±0.96
212	RIL212	41.2	41.2±1.98	38.85	38.85±1.77	35.35	35.35±2.19	42.65	42.65±1.63	35	35±1.27	35.35	35.35±2.47	38.07	38.07±0.64
213	RIL213	45	45±0.71	45.55	45.55±1.34	37.65	37.65±1.2	41.25	41.25±2.33	33.5	33.5±2.26	37.1	37.1±2.55	40.01	40.01±0.72
214	RIL214	38.6	38.6±2.97	40.1	40.1±0.71	34.75	34.75±3.46	35.65	35.65±2.33	32.45	32.45±1.06	33.6	33.6±1.7	35.86	35.86±0.46
215	RIL215	40.95	40.95±2.62	42.45	42.45±1.2	42.25	42.25±3.89	39.55	39.55±2.76	33.6	33.6±1.27	36.7	36.7±3.82	39.25	39.25±0.42
216	RIL216	41.7	41.7±0.71	37.65	37.65±0.92	33.95	33.95±2.19	39.55	39.55±2.33	33.65	33.65±3.18	34.05	34.05±3.04	36.76	36.76±1.29
217	RIL217	46	46±2.12	45.2	45.2±1.84	40.55	40.55±1.06	53.05	53.05±2.9	37.25	37.25±1.77	41.4	41.4±1.7	43.91	43.91±0.58
218	RIL218	42.85	42.85±1.06	45.1	45.1±3.68	38.9	38.9±0.99	40.5	40.5±2.83	36	36±2.4	37.95	37.95±2.19	40.22	40.22±1.25
219	RIL219	38.45	38.45±0.92	38.6	38.6±2.55	40.7	40.7±2.97	40.6	40.6±2.55	32.1	32.1±3.54	34.3	34.3±4.24	37.46	37.46±1.64
220	RIL220	38.4	38.4±1.98	36.75	36.75±2.9	34.65	34.65±3.75	37.35	37.35±2.05	31.35	31.35±0.92	30.2	30.2±4.38	34.78	34.78±0.42
221	RIL221	38.95	38.95±1.34	41	41±2.12	35.7	35.7±3.11	38.8	38.8±0.57	36.05	36.05±3.04	36.75	36.75±3.18	37.88	37.88±0.74
222	RIL222	39.75	39.75±0.64	40	40±0.99	36.25	36.25±4.6	45.05	45.05±2.05	35.85	35.85±2.33	36	36±1.7	38.82	38.82±0.16
223	RIL223	42.4	42.4±0.28	45.1	45.1±1.84	37.5	37.5±2.69	43.7	43.7±2.26	38.8	38.8±3.96	38.25	38.25±3.04	40.96	40.96±0.01
224	RIL224	42.6	42.6±0.57	44.1	44.1±1.41	38.35	38.35±3.32	35.95	35.95±1.2	34.9	34.9±3.39	37.4	37.4±1.41	38.89	38.89±0.3
225	RIL225	39.9	39.9±3.11	41.15	41.15±2.19	34.25	34.25±2.05	37.05	37.05±3.18	35.25	35.25±2.62	36.15	36.15±4.17	37.29	37.29±1.82
226	RIL226	37	37±2.55	36.85	36.85±2.33	32.15	32.15±2.33	34.75	34.75±1.48	31.15	31.15±2.9	32.05	32.05±2.9	33.99	33.99±1.15
227	RIL227	36.8	36.8±1.27	36.6	36.6±0.57	39.5	39.5±1.98	40.2	40.2±1.98	32.1	32.1±0.99	33.95	33.95±1.34	36.53	36.53±0.06
228	RIL228	45.05	45.05±1.91	38.45	38.45±1.06	39.3	39.3±3.39	43.9	43.9±2.69	33.8	33.8±1.7	35.1	35.1±2.12	39.27	39.27±0.26
229	RIL229	43.15	43.15±1.2	41.7	41.7±1.84	41.4	41.4±3.11	40	40±2.83	33.75	33.75±3.61	36.6	36.6±0.28	39.43	39.43±0.71
230	RIL230	41.7	41.7±1.7	38.4	38.4±2.83	39.25	39.25±2.19	40.85	40.85±3.61	37.85	37.85±2.05	32.8	32.8±0.99	38.48	38.48±1.66
231	RIL231	40.5	40.5±1.84	39.1	39.1±1.27	37.05	37.05±1.77	33.55	33.55±2.19	34.35	34.35±2.05	38.8	38.8±4.1	37.23	37.23±0.22
232	RIL232	37.4	37.4±2.4	36.25	36.25±1.06	33.25	33.25±0.92	38.55	38.55±0.64	33.1	33.1±1.7	30	30±0.71	34.76	34.76±1
233	RIL233	37.5	37.5±2.55	37.25	37.25±1.77	37.8	37.8±2.69	38.5	38.5±0.85	33.2	33.2±2.4	31	31±1.7	35.88	35.88±0.22
234	RIL234	35.6	35.6±3.11	39.45	39.45±2.19	36.8	36.8±0.85	39	39±1.27	29.45	29.45±1.91	30.95	30.95±1.48	35.21	35.21±0.88
235	RIL235	38.55	38.55±2.9	36.05	36.05±3.04	36.3	36.3±3.39	43.4	43.4±3.25	36.8	36.8±3.11	35.35	35.35±2.05	37.75	37.75±0.74
236	RIL236	43.05	43.05±2.76	42.3	42.3±0.99	35.6	35.6±3.39	41.6	41.6±2.12	34.05	34.05±1.2	35.95	35.95±1.63	38.76	38.76±0.18
237	RIL237	41.25	41.25±2.47	40.1	40.1±3.82	39.05	39.05±4.88	39.05	39.05±3.89	35.25	35.25±1.91	43.6	43.6±2.69	39.72	39.72±0.35
238	RIL238	41.2	41.2±1.27	41.05	41.05±1.06	37.75	37.75±3.46	40.55	40.55±1.34	32.7	32.7±2.26	35.85	35.85±0.78	38.19	38.19±0.19
239	RIL239	40	40±3.25	37.3	37.3±3.25	38.9	38.9±1.41	40.6	40.6±2.55	36.3	36.3±2.69	35.7	35.7±2.12	38.13	38.13±0.57
240	RIL240	40.05	40.05±3.18	36.25	36.25±1.48	34.65	34.65±1.2	33.25	33.25±3.18	33.75	33.75±2.47	36	36±1.41	35.66	35.66±1.29
241	RIL241	43.5	43.5±2.97	38.4	38.4±1.7	35.1	35.1±2.97	37.6	37.6±1.84	33	33±1.56	33.7	33.7±0.85	36.89	36.89±1.18
242	RIL242	39.05	39.05±2.9	38.85	38.85±2.19	33.25	33.25±1.48	41.75	41.75±1.91	34.45	34.45±1.34	35.1	35.1±1.56	37.08	37.08±0.74
243	RIL243	40.8	40.8±0.85	39.2	39.2±2.12	36.7	36.7±2.97	44.7	44.7±3.39	35.5	35.5±0.57	33.4	33.4±0.99	38.38	38.38±0.21
244	RIL244	38.15	38.15±1.06	33.15	33.15±1.63	34.5	34.5±1.13	37	37±1.13	30.65	30.65±4.45	32.25	32.25±4.31	34.29	34.29±1.01
245	RIL245	39.95	39.95±3.46	39	39±2.12	33.75	33.75±1.77	36.85	36.85±2.9	32.75	32.75±2.76	34.05	34.05±3.46	36.06	36.06±1.59
246	RIL246	43.75	43.75±0.92	42.05	42.05±2.9	33.5	33.5±0.71	34.6	34.6±1.7	36.5	36.5±3.96	33.45	33.45±1.06	37.31	37.31±0.95
247	RIL247	41	41±0.57	43.6	43.6±3.11	37.75	37.75±1.2	40.75	40.75±3.18	37.2	37.2±2.12	35.45	35.45±2.9	39.29	39.29±1.12
248	RIL248	40.2	40.2±2.97	43.6	43.6±0.85	37.7	37.7±2.12	44	44±1.56	32.6	32.6±0.85	35.55	35.55±1.77	38.94	38.94±0.3
249	RIL249	37.55	37.55±1.48	38.35	38.35±0.78	37.65	37.65±2.62	40.05	40.05±3.75	32.95	32.95±1.77	36.3	36.3±1.98	37.14	37.14±0.34
250	RIL250	38.6	38.6±0.99	38.75	38.75±2.76	36.95	36.95±1.34	39.65	39.65±1.2	33.75	33.75±0.78	31.75	31.75±0.92	36.58	36.58±0.67
251	RIL251	36.2	36.2±1.27	34.45	34.45±2.9	31.7	31.7±1.41	37	37±2.69	33.25	33.25±0.92	30.3	30.3±1.56	33.82	33.82±0.83
252	RIL252	44.85	44.85±1.2	45.85	45.85±1.06	38.55	38.55±1.48	44.15	44.15±1.63	38.8	38.8±2.69	37.6	37.6±1.84	41.63	41.63±0.49
253	RIL253	41.5	41.5±5.09	40.55	40.55±3.61	36.75	36.75±0.78	43.85	43.85±0.78	36.25	36.25±3.32	39.75	39.75±3.18	39.78	39.78±0.63
254	RIL254	42.1	42.1±2.26	38.05	38.05±2.05	40.35	40.35±1.06	39.05	39.05±2.62	36.45	36.45±2.9	35.6	35.6±0.57	38.6	38.6±0.47
255	RIL255	41	41±1.13	39.95	39.95±4.6	39.6	39.6±3.68	40.6	40.6±2.83	34.2	34.2±0.71	38.75	38.75±2.05	39.02	39.02±0.94
256	RIL256	38.15	38.15±1.91	35.45	35.45±1.48	34.4	34.4±3.11	36.6	36.6±0.99	32.5	32.5±1.27	31.25	31.25±0.92	34.73	34.73±0.22
257	RIL257	40.85	40.85±0.92	37.05	37.05±5.02	37.95	37.95±2.76	38.35	38.35±1.77	33.75	33.75±1.63	41	41±0.85	38.16	38.16±0.72
258	RIL258	46.5	46.5±2.12	35.25	35.25±3.18	36.05	36.05±2.76	42.85	42.85±2.05	37.65	37.65±1.91	37.95	37.95±1.06	39.38	39.38±0.49
259	RIL259	39	39±1.13	38.05	38.05±1.77	36.95	36.95±0.78	41.85	41.85±1.34	34.75	34.75±1.63	34.7	34.7±2.69	37.55	37.55±0.18
260	RIL260	40.7	40.7±3.54	42.5	42.5±2.12	40.05	40.05±2.19	45.05	45.05±1.2	38	38±1.7	38.45	38.45±1.06	40.8	40.8±0.88
261	RIL261	40.45	40.45±2.47	43.95	43.95±2.33	39.85	39.85±1.77	39.15	39.15±2.47	36.15	36.15±3.46	37.8	37.8±1.7	39.56	39.56±1.59
262	RIL262	45.85	45.85±0.35	44.95	44.95±1.63	36.1	36.1±2.4	37.7	37.7±0.71	36.55	36.55±2.05	37.05	37.05±2.05	39.7	39.7±0.61
263	RIL263	40.1	40.1±0.85	44.75	44.75±0.92	37.05	37.05±1.34	35.85	35.85±2.9	33.7	33.7±1.98	36.25	36.25±0.78	37.95	37.95±1.17
264	RIL264	43.2	43.2±2.83	40	40±2.83	35.15	35.15±1.48	47.05	47.05±2.47	35.45	35.45±2.62	35.35	35.35±3.32	39.37	39.37±1.77
265	RIL265	43.6	43.6±2.97	41.7	41.7±4.38	36.05	36.05±4.45	43.65	43.65±2.76	35.9	35.9±0.85	36.3	36.3±0.99	39.54	39.54±0.26
266	RIL266	40.75	40.75±2.76	41.65	41.65±1.77	35.75	35.75±1.63	39.25	39.25±1.34	34.6	34.6±2.69	35.8	35.8±2.26	37.97	37.97±0.73
267	RIL267	38.95	38.95±3.46	36.65	36.65±0.35	34.3	34.3±1.98	37	37±0.71	31.65	31.65±1.77	33.65	33.65±2.05	35.37	35.37±0.47
268	RIL268	40.5	40.5±2.69	38.7	38.7±2.26	34.5	34.5±0.99	40.1	40.1±1.13	33.6	33.6±2.4	37.4	37.4±0.85	37.47	37.47±0.92
269	RIL269	37.9	37.9±1.84	37.55	37.55±4.31	33.25	33.25±1.63	36.25	36.25±2.76	29.5	29.5±1.56	33.5	33.5±1.13	34.66	34.66±0.39
270	RIL270	46.7	46.7±3.39	43.7	43.7±1.56	36.7	36.7±3.68	37.7	37.7±0.85	40.3	40.3±8.06	43.3	43.3±0.71	41.4	41.4±1.58
271	RIL271	41.6	41.6±0.71	48.25	48.25±3.46	37.6	37.6±3.54	36.4	36.4±0.85	33.7	33.7±1.84	38.05	38.05±3.04	39.27	39.27±0.16
272	RIL272	41.9	41.9±4.53	37.9	37.9±2.97	34.8	34.8±3.39	33.6	33.6±3.54	32.7	32.7±2.97	37.25	37.25±1.77	36.36	36.36±1.03
273	RIL273	39.1	39.1±0.85	40	40±4.24	35.5	35.5±2.69	38.9	38.9±0.85	34.7	34.7±1.98	40.5	40.5±2.83	38.12	38.12±0.78
274	RIL274	41.55	41.55±2.62	39	39±1.41	38	38±1.56	35.9	35.9±3.54	35.75	35.75±2.62	38.95	38.95±3.18	38.2	38.2±0.04
275	RIL275	39.75	39.75±2.47	41.5	41.5±1.56	39.25	39.25±0.92	35.25	35.25±2.33	31.2	31.2±2.69	32.45	32.45±2.9	36.57	36.57±1.32
276	RIL276	39.75	39.75±3.61	37.55	37.55±2.9	32.15	32.15±2.62	31.05	31.05±2.05	32.5	32.5±2.97	30.7	30.7±0.71	33.95	33.95±0.4
277	RIL277	38.85	38.85±2.19	34.85	34.85±1.91	36.3	36.3±4.38	35.7	35.7±2.26	29.7	29.7±2.4	31.3	31.3±1.7	34.45	34.45±0.95
278	RIL278	41.5	41.5±1.56	41.4	41.4±1.56	36.35	36.35±3.18	38.05	38.05±0.78	32.75	32.75±2.05	37.5	37.5±2.4	37.93	37.93±0.71
279	RIL279	40.9	40.9±3.25	37.35	37.35±1.63	36.6	36.6±1.56	38.5	38.5±1.13	33.65	33.65±1.06	38.15	38.15±1.06	37.53	37.53±0.35
280	RIL280	39.8	39.8±1.56	43.7	43.7±3.68	36.8	36.8±0.85	39.4	39.4±0.85	39.3	39.3±2.69	35.9	35.9±2.12	39.15	39.15±0.78
281	RIL281	44.9	44.9±3.82	41.95	41.95±0.92	37.6	37.6±2.12	40.25	40.25±1.91	34.1	34.1±1.41	40.65	40.65±2.19	39.91	39.91±0.58
282	RIL282	43.7	43.7±1.56	44.2	44.2±5.09	37.4	37.4±1.84	36.3	36.3±3.11	36.05	36.05±3.89	38.75	38.75±1.48	39.4	39.4±0.03
283	RIL283	43.65	43.65±2.62	39.25	39.25±1.06	34.6	34.6±1.98	38.2	38.2±0.71	35.9	35.9±3.82	37.35	37.35±3.32	38.16	38.16±0.55
284	RIL284	43.4	43.4±1.27	42.2	42.2±1.98	37.75	37.75±3.61	37.25	37.25±1.2	35.25	35.25±1.48	39.6	39.6±1.7	39.24	39.24±0.16
285	RIL285	40.65	40.65±1.2	43.45	43.45±2.05	40.3	40.3±1.56	39.7	39.7±0.71	36.5	36.5±3.11	36.25	36.25±3.18	39.48	39.48±0.01
286	RIL286	38.65	38.65±2.05	40.45	40.45±4.03	38.75	38.75±1.63	40.25	40.25±3.04	37.05	37.05±1.91	33.55	33.55±2.9	38.12	38.12±1.41
