# Supplementary material for: Molecular mapping of the grain iron and zinc concentration, protein content and thousand kernel weight in wheat (Triticum aestivum L.)
Source: PLoS One. 2017 Apr 6;12(4):e0174972. doi: 10.1371/journal.pone.0174972 (PMC5383102; doi:10.1371/journal.pone.0174972)
Supplement: S2 Table — (XLSX) [file pone.0174972.s002.xlsx]

## Sheet: S2 Table
S2 Table. Individual mean values of RILs for Zn tested in six environments.
Sl No.	Entry name	ICAR-IARI 2012-13		ICAR-IARI 2013-14		GBPUA&T 2012-13		GBPUA&T 2013-14		Pusa Bihar 2012-13		Pusa Bihar 2013-14		Pooled Zn
		Mean	Mean±SD	Mean	Mean±SD	Mean	Mean±SD	Mean	Mean±SD	Mean	Mean±SD	Mean	Mean±SD	Mean	Mean±SD
1	RIL1	47.85	47.85±3.32	32.7	32.7±1.7	37.15	37.15±1.63	39.95	39.95±1.48	52.75	52.75±3.18	38.85	38.85±1.63	41.54	41.54±0.01
2	RIL2	47.45	47.45±4.17	41.3	41.3±1.27	35.55	35.55±3.32	32.05	32.05±4.17	50	50±2.12	47.05	47.05±2.76	42.23	42.23±1.84
3	RIL3	40	40±3.25	35.25	35.25±2.76	30	30±1.98	28.1	28.1±0.71	47	47±2.4	37.75	37.75±2.9	36.35	36.35±0.21
4	RIL4	46.25	46.25±2.47	44.5	44.5±3.11	30.85	30.85±1.48	29.45	29.45±1.91	50.45	50.45±1.2	43.85	43.85±3.46	40.89	40.89±0.48
5	RIL5	46.6	46.6±3.11	36.05	36.05±2.9	28.65	28.65±1.34	26.85	26.85±3.18	40.4	40.4±3.68	46.5	46.5±3.54	37.51	37.51±2.96
6	RIL6	50.3	50.3±1.7	46.4	46.4±2.69	41.3	41.3±0.71	32.7	32.7±3.96	59.55	59.55±1.34	49	49±1.41	46.54	46.54±1.26
7	RIL7	48.95	48.95±2.76	40.35	40.35±2.33	33.15	33.15±2.47	31.05	31.05±2.33	56.5	56.5±1.7	39.75	39.75±1.77	41.63	41.63±0.04
8	RIL8	47.4	47.4±3.25	34.65	34.65±3.04	32.65	32.65±1.2	26.05	26.05±2.05	50.95	50.95±3.32	37.3	37.3±1.13	38.17	38.17±1.25
9	RIL9	49.15	49.15±1.48	45.1	45.1±1.98	33.25	33.25±4.03	28.55	28.55±1.63	51.65	51.65±2.9	46.65	46.65±1.48	42.4	42.4±0.74
10	RIL10	35.35	35.35±1.34	37.85	37.85±3.04	28.85	28.85±2.05	24.05	24.05±1.48	40.45	40.45±0.92	35.75	35.75±1.77	33.72	33.72±0.28
11	RIL11	40.05	40.05±2.76	43.5	43.5±2.12	34.9	34.9±1.56	27.8	27.8±0.85	46.15	46.15±1.06	37.95	37.95±3.32	38.4	38.4±1.66
12	RIL12	39.9	39.9±0.57	34.1	34.1±2.69	28.25	28.25±3.46	25.15	25.15±1.34	35.75	35.75±2.33	31.15	31.15±1.48	32.38	32.38±0.85
13	RIL13	40.7	40.7±2.69	38.25	38.25±3.75	27.3	27.3±3.54	19.3	19.3±2.83	37.85	37.85±3.04	40.45	40.45±3.18	33.98	33.98±0.93
14	RIL14	33.35	33.35±0.78	32.7	32.7±3.11	29.3	29.3±1.13	28.8	28.8±1.84	27.95	27.95±0.64	29.75	29.75±4.03	30.31	30.31±0.11
15	RIL15	38.05	38.05±3.04	30	30±1.41	27.45	27.45±1.06	23.25	23.25±1.34	30.75	30.75±2.47	39.95	39.95±1.34	31.58	31.58±0.04
16	RIL16	44.55	44.55±3.18	39.4	39.4±1.27	27.55	27.55±2.05	28.25	28.25±3.46	37.65	37.65±2.9	37.95	37.95±1.48	35.89	35.89±0.16
17	RIL17	49.25	49.25±2.33	48.4	48.4±1.98	36.6	36.6±2.55	25.7	25.7±1.84	50.05	50.05±1.63	53.85	53.85±2.76	43.98	43.98±0.42
18	RIL18	37.35	37.35±2.9	42.1	42.1±2.83	28.1	28.1±2.97	26.1	26.1±3.68	44.9	44.9±3.39	44.35	44.35±1.91	37.15	37.15±0.35
19	RIL19	48.4	48.4±2.97	47.15	47.15±3.32	30.7	30.7±4.38	27.3	27.3±1.56	47.35	47.35±3.89	42.3	42.3±1.56	40.53	40.53±0.49
20	RIL20	50.55	50.55±1.77	45.3	45.3±3.25	37.15	37.15±3.61	28.75	28.75±3.18	43.1	43.1±1.84	43.2	43.2±1.98	41.34	41.34±0.16
21	RIL21	42.3	42.3±2.83	44.3	44.3±5.66	28.55	28.55±4.6	26.05	26.05±2.19	35.95	35.95±3.32	46.35	46.35±1.91	37.25	37.25±0.31
22	RIL22	47.8	47.8±3.54	43.85	43.85±3.89	30.9	30.9±1.84	26.3	26.3±1.13	42.8	42.8±3.96	47.3	47.3±3.11	39.83	39.83±0.7
23	RIL23	45.85	45.85±0.49	48.85	48.85±3.61	32.45	32.45±3.46	37.25	37.25±2.47	47	47±2.26	50.4	50.4±2.97	43.63	43.63±0.64
24	RIL24	46.8	46.8±3.11	47.65	47.65±2.05	30.65	30.65±1.06	29.35	29.35±0.92	46.15	46.15±0.78	44.65	44.65±1.77	40.88	40.88±0.93
25	RIL25	45.45	45.45±3.89	40.5	40.5±0.85	29.85	29.85±4.03	29.05	29.05±3.04	39.2	39.2±3.96	41.5	41.5±1.98	37.6	37.6±0.67
26	RIL26	39.6	39.6±2.83	36.25	36.25±1.63	23.9	23.9±1.7	22.9	22.9±3.82	39.7	39.7±2.55	36.25	36.25±2.62	33.1	33.1±1.95
27	RIL27	38.9	38.9±3.68	41.8	41.8±0.71	30.7	30.7±1.56	25.2	25.2±2.83	46.35	46.35±0.92	40.5	40.5±3.25	37.24	37.24±0.55
28	RIL28	37.9	37.9±2.69	32.35	32.35±3.32	25.75	25.75±3.75	21.85	21.85±2.76	38.4	38.4±1.13	35.05	35.05±2.33	31.88	31.88±0.64
29	RIL29	43.85	43.85±2.9	36	36±1.7	26.85	26.85±2.19	20.15	20.15±1.34	40.75	40.75±3.18	42.1	42.1±3.39	34.95	34.95±0.59
30	RIL30	49.95	49.95±2.47	34.7	34.7±3.82	23.95	23.95±0.92	25.65	25.65±1.48	42.75	42.75±1.77	34.6	34.6±2.97	35.27	35.27±0.85
31	RIL31	43.55	43.55±0.64	35.6	35.6±0.71	24.5	24.5±2.4	27.1	27.1±3.82	41.5	41.5±2.26	41.1	41.1±1.41	35.56	35.56±0.86
32	RIL32	54.5	54.5±2.4	48.15	48.15±2.62	33.35	33.35±2.62	37.25	37.25±1.77	48.65	48.65±1.34	48	48±3.68	44.99	44.99±0.73
33	RIL33	49.3	49.3±1.27	37.05	37.05±2.62	25.55	25.55±4.45	24.05	24.05±2.05	49.65	49.65±1.34	38.4	38.4±3.11	37.34	37.34±0.73
34	RIL34	48	48±2.4	38.25	38.25±0.78	24	24±0.28	35.5	35.5±1.41	44.5	44.5±1.27	43.9	43.9±2.4	39.03	39.03±1
35	RIL35	51.65	51.65±4.45	42.3	42.3±3.39	26.8	26.8±1.7	37.3	37.3±0.99	47.15	47.15±1.63	46.35	46.35±2.9	41.93	41.93±0.11
36	RIL36	35.8	35.8±0.71	35.6	35.6±1.84	23.1	23.1±0.85	34.8	34.8±1.41	42.65	42.65±3.75	35.45	35.45±1.77	34.57	34.57±1.44
37	RIL37	35.3	35.3±3.54	34.6	34.6±0.71	28.55	28.55±1.91	27.75	27.75±1.2	40.7	40.7±2.97	35.35	35.35±1.91	33.71	33.71±0.23
38	RIL38	42.45	42.45±2.05	43.8	43.8±2.97	29	29±3.82	31.5	31.5±2.4	57.65	57.65±1.48	53.95	53.95±2.05	43.06	43.06±0.51
39	RIL39	34.7	34.7±3.82	44.8	44.8±3.25	27.05	27.05±3.32	30.65	30.65±2.05	48.45	48.45±2.33	42.35	42.35±1.77	38	38±0.4
40	RIL40	43.15	43.15±3.61	34.85	34.85±1.2	30.55	30.55±1.06	27.35	27.35±2.76	53.05	53.05±3.04	45.6	45.6±3.25	39.1	39.1±0.88
41	RIL41	42.85	42.85±4.31	44.15	44.15±2.62	26.8	26.8±1.7	30.4	30.4±0.99	48.85	48.85±1.63	44.8	44.8±2.97	39.64	39.64±1.47
42	RIL42	41.05	41.05±2.9	35.4	35.4±1.84	27.85	27.85±1.2	26.05	26.05±2.33	42.85	42.85±1.77	40.55	40.55±1.63	35.63	35.63±0.57
43	RIL43	50.15	50.15±2.62	42.25	42.25±2.05	29.55	29.55±1.06	29.85	29.85±1.91	47.05	47.05±0.92	51.25	51.25±1.2	41.69	41.69±0.97
44	RIL44	43.85	43.85±2.47	35.1	35.1±4.24	30.25	30.25±3.18	39.05	39.05±1.48	39.7	39.7±2.69	43.35	43.35±1.06	38.55	38.55±0.57
45	RIL45	40.6	40.6±4.24	35.05	35.05±0.92	25.8	25.8±1.84	29.5	29.5±2.26	39.3	39.3±1.7	39.95	39.95±1.63	35.04	35.04±0.16
46	RIL46	36.2	36.2±0.85	40.75	40.75±2.19	25.05	25.05±2.9	24.95	24.95±0.64	39.15	39.15±1.48	39.65	39.65±1.63	34.29	34.29±0.16
47	RIL47	42.1	42.1±3.68	36.25	36.25±2.33	29.95	29.95±1.77	33.85	33.85±2.76	43.05	43.05±1.91	46.8	46.8±1.56	38.67	38.67±0.52
48	RIL48	51.15	51.15±4.03	39.9	39.9±1.84	33.15	33.15±0.64	32.15	32.15±1.63	52.8	52.8±1.27	42.4	42.4±1.7	41.93	41.93±0.46
49	RIL49	41.2	41.2±3.68	44.9	44.9±3.68	33.1	33.1±3.68	31.5	31.5±2.26	47	47±1.84	45.25	45.25±2.47	40.49	40.49±0.13
50	RIL50	38.4	38.4±1.98	29.65	29.65±1.34	23.6	23.6±4.1	30.4	30.4±2.4	39.9	39.9±1.41	36.75	36.75±1.91	33.12	33.12±0.83
51	RIL51	47.35	47.35±2.33	42.6	42.6±2.26	30.7	30.7±2.12	37.2	37.2±1.84	51.9	51.9±1.84	45.2	45.2±1.13	42.49	42.49±0.55
52	RIL52	43.75	43.75±1.34	39.05	39.05±2.62	28.6	28.6±3.39	36.1	36.1±4.1	47.8	47.8±0.71	45.4	45.4±2.4	40.12	40.12±1.06
53	RIL53	41.9	41.9±3.54	45.35	45.35±1.06	34.3	34.3±3.96	42.4	42.4±3.96	48.8	48.8±1.7	46.95	46.95±0.92	43.29	43.29±0.9
54	RIL54	50.4	50.4±4.53	48.3	48.3±0.99	36.9	36.9±3.54	32.4	32.4±1.84	49.5	49.5±2.69	47.85	47.85±3.18	44.23	44.23±0.71
55	RIL55	54.2	54.2±4.67	46.5	46.5±2.83	39.15	39.15±3.46	34.15	34.15±2.19	50.1	50.1±3.54	46.4	46.4±2.83	45.08	45.08±0.64
56	RIL56	42.7	42.7±3.96	44.45	44.45±0.78	31.2	31.2±1.7	38.6	38.6±1.84	48.8	48.8±1.13	47.1	47.1±3.68	42.14	42.14±0.13
57	RIL57	45.75	45.75±0.92	40.6	40.6±1.13	34.45	34.45±3.89	25.65	25.65±1.91	45.9	45.9±3.25	42.75	42.75±4.45	39.18	39.18±0.57
58	RIL58	34.15	34.15±3.04	35.95	35.95±0.78	27.2	27.2±2.97	27.5	27.5±2.83	41.25	41.25±2.47	59.5	59.5±3.25	37.59	37.59±0.79
59	RIL59	40.45	40.45±2.19	34.45	34.45±4.6	23.75	23.75±3.32	33.45	33.45±3.04	44.3	44.3±0.57	40.25	40.25±0.78	36.11	36.11±0.23
60	RIL60	40.75	40.75±3.46	39.05	39.05±2.05	22.35	22.35±1.77	21.55	21.55±2.62	44.1	44.1±1.27	41.05	41.05±3.18	34.81	34.81±1.1
61	RIL61	43.5	43.5±1.41	39.35	39.35±0.78	29.75	29.75±3.04	29.55	29.55±1.2	39.95	39.95±4.17	38.6	38.6±2.69	36.79	36.79±0.3
62	RIL62	45.7	45.7±2.12	42.1	42.1±3.11	24.75	24.75±2.62	23.95	23.95±0.78	49.75	49.75±1.91	44.25	44.25±1.34	38.42	38.42±1.27
63	RIL63	49.5	49.5±2.26	38.2	38.2±2.69	29.75	29.75±3.89	26.95	26.95±2.9	50.65	50.65±3.32	51.05	51.05±2.05	41.02	41.02±0.99
64	RIL64	41.55	41.55±2.76	45.05	45.05±3.18	26.55	26.55±3.32	27.05	27.05±4.17	42.9	42.9±3.82	48.35	48.35±2.05	38.58	38.58±0.22
65	RIL65	45.15	45.15±0.49	55	55±1.13	31.45	31.45±3.75	33.95	33.95±1.77	54.6	54.6±2.97	56.7	56.7±1.41	46.14	46.14±0.79
66	RIL66	44.45	44.45±2.62	42.6	42.6±3.11	32.15	32.15±4.31	28.15	28.15±2.76	47.85	47.85±3.89	48.45	48.45±1.48	40.61	40.61±0.3
67	RIL67	45.65	45.65±2.47	57.25	57.25±0.78	32.75	32.75±3.75	24.55	24.55±0.49	54.05	54.05±1.63	51	51±3.11	44.21	44.21±2.04
68	RIL68	37.6	37.6±1.56	36.55	36.55±2.33	28.25	28.25±2.9	26.95	26.95±3.04	36.9	36.9±1.98	51.75	51.75±1.34	36.34	36.34±0.66
69	RIL69	35.6	35.6±1.41	38.15	38.15±2.33	27.6	27.6±1.98	22.9	22.9±1.84	39.05	39.05±1.91	37.85	37.85±1.06	33.53	33.53±0.5
70	RIL70	48	48±3.25	43.3	43.3±1.84	28.2	28.2±3.11	29.9	29.9±2.83	42	42±2.26	48.75	48.75±2.62	40.03	40.03±0.13
71	RIL71	43.6	43.6±2.12	41.65	41.65±2.05	34.2	34.2±1.98	35.4	35.4±2.97	48.7	48.7±2.4	42.9	42.9±3.25	41.08	41.08±0.39
72	RIL72	47.85	47.85±1.06	46	46±0.71	30.7	30.7±3.96	31	31±3.54	45.35	45.35±2.33	42.2	42.2±0.99	40.52	40.52±0.92
73	RIL73	45.95	45.95±4.17	50.25	50.25±3.46	33.4	33.4±1.98	29.3	29.3±1.56	40.65	40.65±4.03	45.55	45.55±2.62	40.85	40.85±0.42
74	RIL74	42.25	42.25±4.74	38.3	38.3±2.83	24.95	24.95±0.64	22.75	22.75±3.75	41.15	41.15±1.91	43.25	43.25±3.75	35.44	35.44±1.47
75	RIL75	42.5	42.5±4.24	42.15	42.15±3.61	28.4	28.4±2.69	29.1	29.1±2.26	48.05	48.05±1.77	42.9	42.9±3.68	38.85	38.85±1.81
76	RIL76	46.5	46.5±2.12	35.55	35.55±1.91	26.5	26.5±2.69	32.6	32.6±3.82	41.85	41.85±1.2	52.25	52.25±3.75	39.21	39.21±0.34
77	RIL77	44.85	44.85±3.89	36.35	36.35±3.18	31.95	31.95±1.63	34.05	34.05±1.63	47.45	47.45±2.76	41.1	41.1±3.11	39.29	39.29±1.12
78	RIL78	39.65	39.65±1.63	32.3	32.3±4.81	26.75	26.75±2.05	30.05	30.05±1.06	31.25	31.25±2.05	37.95	37.95±2.05	32.99	32.99±0.55
79	RIL79	43.6	43.6±0.85	42.4	42.4±1.41	32.2	32.2±3.68	22.8	22.8±1.41	42.8	42.8±3.96	45.45	45.45±1.63	38.21	38.21±0.65
80	RIL80	44.2	44.2±2.83	32.8	32.8±0.85	26.65	26.65±3.46	31.45	31.45±2.62	42.9	42.9±1.84	41.5	41.5±2.69	36.59	36.59±0.33
81	RIL81	50.75	50.75±2.76	34.7	34.7±0.99	29.25	29.25±1.34	30.85	30.85±4.03	47.3	47.3±2.4	45.3	45.3±2.55	39.69	39.69±0.76
82	RIL82	41.8	41.8±3.96	35.4	35.4±1.98	38.2	38.2±1.84	30.1	30.1±1.98	41.1	41.1±1.84	45.4	45.4±4.1	38.67	38.67±0.69
83	RIL83	41.55	41.55±0.78	34.2	34.2±2.12	26.05	26.05±3.04	29.25	29.25±0.78	40.2	40.2±0.85	42.95	42.95±2.05	35.7	35.7±0.4
84	RIL84	34.3	34.3±0.99	34.45	34.45±3.46	27.55	27.55±1.77	29.95	29.95±0.78	42.2	42.2±1.7	37.75	37.75±3.61	34.37	34.37±1.15
85	RIL85	47.6	47.6±2.97	50.35	50.35±4.03	29.45	29.45±1.63	26.85	26.85±1.34	44	44±3.39	47.05	47.05±1.77	40.89	40.89±0.94
86	RIL86	47.45	47.45±2.33	47.8	47.8±1.27	29.85	29.85±3.89	38.75	38.75±1.2	43.35	43.35±1.06	40.6	40.6±2.4	41.3	41.3±1.27
87	RIL87	38.85	38.85±2.76	41.3	41.3±2.12	29.15	29.15±3.75	26.35	26.35±3.89	41.8	41.8±1.7	45.95	45.95±0.92	37.23	37.23±0.35
88	RIL88	42.15	42.15±2.76	35.05	35.05±1.91	24.9	24.9±0.57	31.5	31.5±1.41	36.45	36.45±0.78	38.85	38.85±2.33	34.82	34.82±0.97
89	RIL89	41.9	41.9±3.54	33.05	33.05±2.9	23	23±3.25	29.4	29.4±3.54	45.45	45.45±2.19	42.35	42.35±3.75	35.86	35.86±0.83
90	RIL90	45.7	45.7±4.24	36.45	36.45±4.03	28.25	28.25±1.91	37.45	37.45±1.63	41.7	41.7±3.54	43.85	43.85±2.47	38.9	38.9±0.81
91	RIL91	39.8	39.8±0.99	39.6	39.6±1.56	34.45	34.45±3.04	25.55	25.55±2.76	49.9	49.9±0.99	36.3	36.3±1.27	37.6	37.6±0.18
92	RIL92	36.4	36.4±3.96	41.95	41.95±2.9	30.65	30.65±2.9	26.85	26.85±1.91	47.15	47.15±2.19	36.7	36.7±2.97	36.62	36.62±0.52
93	RIL93	35.85	35.85±4.03	33.5	33.5±3.25	27.8	27.8±0.71	31.3	31.3±1.56	42.15	42.15±1.91	38.55	38.55±2.62	34.86	34.86±0.6
94	RIL94	35.7	35.7±2.4	35.2	35.2±3.25	33.15	33.15±2.76	30.35	30.35±2.62	36.45	36.45±1.2	40.05	40.05±2.33	35.15	35.15±1.16
95	RIL95	39.1	39.1±3.25	35.8	35.8±3.11	26.95	26.95±3.32	34.15	34.15±1.77	48.6	48.6±1.27	39.4	39.4±1.27	37.33	37.33±0.64
96	RIL96	40.1	40.1±3.11	40.6	40.6±2.83	34.5	34.5±3.54	41.8	41.8±4.24	37.4	37.4±1.27	42.15	42.15±3.18	39.43	39.43±0.36
97	RIL97	38.85	38.85±2.19	39.6	39.6±1.41	33	33±1.7	34.7	34.7±1.98	46.8	46.8±1.56	48.6	48.6±1.27	40.26	40.26±0.48
98	RIL98	38.6	38.6±2.4	39.45	39.45±2.76	32.65	32.65±3.61	29.15	29.15±2.19	46.5	46.5±12.02	44.85	44.85±1.91	38.54	38.54±4.15
99	RIL99	49.1	49.1±3.39	44.6	44.6±2.97	29.3	29.3±3.54	34.4	34.4±1.56	37.35	37.35±3.04	47.3	47.3±2.26	40.34	40.34±0.27
100	RIL100	47	47±2.55	46.25	46.25±0.78	33.3	33.3±3.68	35.4	35.4±2.97	36.4	36.4±1.56	41.2	41.2±1.98	39.93	39.93±0.5
101	RIL101	42.45	42.45±1.34	45.8	45.8±3.39	30.65	30.65±3.18	29.65	29.65±2.05	35.75	35.75±0.64	45.95	45.95±1.2	38.38	38.38±0.25
102	RIL102	39	39±2.4	49.2	49.2±3.68	34.65	34.65±2.9	40.15	40.15±3.89	47	47±1.56	46.7	46.7±2.26	42.79	42.79±0.26
103	RIL103	42.9	42.9±2.97	43.7	43.7±4.1	30.45	30.45±2.33	29.65	29.65±1.34	42.35	42.35±2.05	38.2	38.2±2.4	37.88	37.88±1.17
104	RIL104	46.55	46.55±2.76	43.25	43.25±2.47	29.55	29.55±2.33	31.25	31.25±1.2	52.3	52.3±2.12	46.35	46.35±1.63	41.54	41.54±0.48
105	RIL105	47.15	47.15±2.33	40.5	40.5±2.69	28.3	28.3±2.97	25.4	25.4±4.38	43.95	43.95±2.19	35	35±3.54	36.72	36.72±1.84
106	RIL106	48.25	48.25±2.47	40.1	40.1±2.4	34.5	34.5±3.54	29.8	29.8±3.96	45.8	45.8±1.84	47	47±1.98	40.91	40.91±1.29
107	RIL107	44.25	44.25±2.62	44.7	44.7±1.56	33.1	33.1±2.83	30.8	30.8±1.98	39.05	39.05±1.48	39.55	39.55±2.76	38.58	38.58±0.63
108	RIL108	45.05	45.05±1.77	38.7	38.7±3.54	34.8	34.8±1.27	34	34±1.98	51.5	51.5±0.57	48.5	48.5±1.84	42.09	42.09±0.13
109	RIL109	43.2	43.2±2.97	42.15	42.15±3.18	28.1	28.1±3.82	27.9	27.9±1.27	50.4	50.4±2.97	44.6	44.6±1.27	39.4	39.4±0.11
110	RIL110	39.05	39.05±3.46	46.15	46.15±1.2	28.6	28.6±2.12	24.2	24.2±3.82	47.65	47.65±2.83	48.8	48.8±2.97	39.08	39.08±0.52
111	RIL111	43.75	43.75±2.05	43.55	43.55±1.91	32	32±1.7	27.6	27.6±1.98	47.9	47.9±2.4	47.5	47.5±4.38	40.39	40.39±0.97
112	RIL112	47.2	47.2±3.39	39.45	39.45±3.61	40	40±0.85	31.6	31.6±1.27	47.25	47.25±2.12	50.15	50.15±2.62	42.61	42.61±0.74
113	RIL113	39.35	39.35±2.62	38.25	38.25±3.04	29.25	29.25±1.06	25.15	25.15±0.78	41.3	41.3±3.75	36.85	36.85±3.89	35.03	35.03±0.66
114	RIL114	43.25	43.25±1.77	44.15	44.15±2.76	29.6	29.6±4.1	28.1	28.1±2.4	44.75	44.75±3.75	41.05	41.05±2.19	38.49	38.49±2.1
115	RIL115	41.45	41.45±1.2	40	40±2.55	28.55	28.55±2.9	19.65	19.65±4.6	41.65	41.65±0.85	39.45	39.45±1.48	35.13	35.13±1.08
116	RIL116	38.8	38.8±1.41	38.5	38.5±1.56	29.1	29.1±1.84	26.7	26.7±3.25	42.85	42.85±1.27	40.15	40.15±1.34	36.02	36.02±1.31
117	RIL117	38.45	38.45±1.63	44.9	44.9±4.24	28.9	28.9±1.98	23.7	23.7±1.84	47.4	47.4±1.2	44.1	44.1±1.27	37.91	37.91±1.48
118	RIL118	40.95	40.95±3.46	42.4	42.4±4.1	30.3	30.3±3.11	31	31±1.7	41.7	41.7±3.54	39.35	39.35±3.46	37.62	37.62±2.07
119	RIL119	38.4	38.4±0.85	42.05	42.05±2.33	27.75	27.75±3.89	25.15	25.15±1.34	38.7	38.7±3.39	37.25	37.25±1.34	34.88	34.88±1.91
120	RIL120	35.3	35.3±4.24	45.25	45.25±0.78	30.45	30.45±4.03	25.65	25.65±4.03	37.75	37.75±4.74	37.75	37.75±0.92	35.36	35.36±2.86
121	RIL121	41.95	41.95±1.63	41.7	41.7±3.82	28.3	28.3±1.7	31.5	31.5±1.13	40.9	40.9±3.11	41.65	41.65±1.48	37.67	37.67±1.11
122	RIL122	32.5	32.5±1.27	39.7	39.7±2.26	25.15	25.15±1.63	27.65	27.65±2.05	36.75	36.75±1.77	34.55	34.55±2.62	32.72	32.72±0.66
123	RIL123	36.25	36.25±4.6	50.05	50.05±2.05	36.4	36.4±2.69	32.5	32.5±3.11	44.1	44.1±0.85	42.45	42.45±3.18	40.3	40.3±0.11
124	RIL124	34.35	34.35±3.32	43.35	43.35±3.32	25.9	25.9±0.71	28	28±4.67	38.9	38.9±0.78	35.9	35.9±3.39	34.4	34.4±2.21
125	RIL125	33.8	33.8±4.81	36.95	36.95±1.91	24.3	24.3±2.97	23.2	23.2±1.56	38.15	38.15±2.69	36.25	36.25±2.62	32.11	32.11±1.87
126	RIL126	43.3	43.3±2.12	40.65	40.65±0.78	31.3	31.3±0.71	34.3	34.3±3.96	38.5	38.5±3.11	37.15	37.15±2.76	37.54	37.54±0.62
127	RIL127	44.45	44.45±4.6	47.5	47.5±3.68	30.5	30.5±0.71	32.3	32.3±0.57	42.9	42.9±1.41	45.7	45.7±1.27	40.56	40.56±0.16
128	RIL128	40.4	40.4±1.98	36.3	36.3±2.83	24.45	24.45±0.92	23.85	23.85±1.63	36.2	36.2±0.71	32.65	32.65±2.9	32.31	32.31±1.82
129	RIL129	37.15	37.15±3.18	44.75	44.75±2.9	25.8	25.8±2.4	24.2	24.2±2.83	34.75	34.75±1.91	34.6	34.6±3.11	33.54	33.54±0.08
130	RIL130	36.95	36.95±0.64	47.1	47.1±0.42	30.8	30.8±3.82	19.9	19.9±3.39	44.8	44.8±2.83	46.45	46.45±1.48	37.67	37.67±0.47
131	RIL131	39.85	39.85±1.34	36.5	36.5±1.56	26.5	26.5±3.39	29	29±1.7	36.9	36.9±3.54	34.25	34.25±2.76	33.84	33.84±1.82
132	RIL132	41	41±1.84	37.45	37.45±1.2	25.65	25.65±2.62	28.15	28.15±1.48	38.9	38.9±2.12	34.3	34.3±0.71	34.25	34.25±0.53
133	RIL133	39.25	39.25±1.77	39.5	39.5±2.83	29.4	29.4±1.13	33.2	33.2±1.41	36.8	36.8±1.98	37.8	37.8±1.56	35.99	35.99±0.16
134	RIL134	47.75	47.75±2.47	48.2	48.2±3.68	33.3	33.3±2.69	30.9	30.9±0.57	44.05	44.05±2.9	48.45	48.45±2.05	42.11	42.11±0.27
135	RIL135	45.6	45.6±3.25	42.75	42.75±1.06	30.9	30.9±4.81	27.9	27.9±3.11	39.65	39.65±2.33	40.85	40.85±2.19	37.95	37.95±2.44
136	RIL136	39.5	39.5±1.41	36.2	36.2±2.12	26.25	26.25±3.18	33.15	33.15±3.46	38.75	38.75±3.04	36	36±3.68	34.98	34.98±1.66
137	RIL137	51.3	51.3±0.99	36.7	36.7±3.96	33.7	33.7±1.27	30.3	30.3±2.55	34.65	34.65±1.63	39.35	39.35±1.06	37.67	37.67±0.59
138	RIL138	48.45	48.45±1.2	45.4	45.4±3.68	35.75	35.75±1.77	33.65	33.65±1.77	46.2	46.2±4.17	46.7	46.7±1.56	42.69	42.69±0.14
139	RIL139	41.45	41.45±2.33	36	36±4.1	28.85	28.85±1.63	28.25	28.25±2.33	42.1	42.1±3.61	45.45	45.45±1.63	37.02	37.02±0.46
140	RIL140	41.9	41.9±4.67	32.25	32.25±3.04	30.45	30.45±2.76	27.25	27.25±2.47	38.7	38.7±2.83	33	33±4.38	33.93	33.93±0.04
141	RIL141	41.15	41.15±2.19	44.1	44.1±1.56	35.3	35.3±1.98	29.2	29.2±0.71	44.35	44.35±2.26	45.5	45.5±0.71	39.94	39.94±0.43
142	RIL142	35.6	35.6±1.98	42.4	42.4±1.27	28.7	28.7±0.99	26.7	26.7±3.39	41.15	41.15±1.27	39.3	39.3±1.7	35.64	35.64±1.2
143	RIL143	39.9	39.9±3.39	38	38±0.71	31.55	31.55±1.63	33.25	33.25±2.47	43.25	43.25±0.78	43.1	43.1±3.68	38.18	38.18±0.39
144	RIL144	39.2	39.2±3.25	33.15	33.15±1.77	26.2	26.2±3.25	25	25±3.11	28.8	28.8±2.69	41.25	41.25±1.06	32.27	32.27±2.17
145	RIL145	36.05	36.05±1.2	34.1	34.1±0.57	28.6	28.6±2.83	26.7	26.7±3.11	47.65	47.65±1.27	42.65	42.65±2.47	35.96	35.96±0.04
146	RIL146	40.9	40.9±2.83	38.45	38.45±1.34	30.15	30.15±1.77	33.45	33.45±2.05	35.1	35.1±3.04	40.35	40.35±1.2	36.4	36.4±1.64
147	RIL147	35.45	35.45±1.34	36.7	36.7±1.56	27.8	27.8±1.56	37	37±1.7	36.85	36.85±2.05	38.5	38.5±2.55	35.39	35.39±1.22
148	RIL148	34.8	34.8±1.98	41.6	41.6±4.1	24.95	24.95±1.2	28.75	28.75±1.06	38.75	38.75±1.91	41.25	41.25±4.03	35.02	35.02±0.69
149	RIL149	45.35	45.35±2.76	46.05	46.05±0.78	27.25	27.25±1.91	26.85	26.85±1.63	37.2	37.2±2.4	41.45	41.45±2.19	37.36	37.36±0.95
150	RIL150	39.25	39.25±2.05	46.7	46.7±1.56	39.4	39.4±1.13	31.4	31.4±1.13	34.2	34.2±2.4	35.65	35.65±0.78	37.77	37.77±1.25
151	RIL151	35.2	35.2±2.12	49.75	49.75±1.2	24.15	24.15±0.78	24.55	24.55±1.48	51.2	51.2±2.69	47.9	47.9±0.57	38.8	38.8±1.03
152	RIL152	41.1	41.1±0.57	43.45	43.45±2.9	36.8	36.8±2.83	28.5	28.5±2.26	43.55	43.55±1.7	42.7	42.7±0.71	39.35	39.35±1.07
153	RIL153	34.75	34.75±3.89	36.05	36.05±2.05	33.05	33.05±2.19	19.95	19.95±2.47	45.05	45.05±4.1	41.15	41.15±0.78	35.01	35.01±2.58
154	RIL154	41.35	41.35±0.92	39	39±1.41	32.1	32.1±2.69	24.5	24.5±2.97	45.4	45.4±0.78	42.75	42.75±1.06	37.52	37.52±0.08
155	RIL155	51.85	51.85±3.18	49.75	49.75±1.2	37.65	37.65±1.63	33.65	33.65±2.47	44.95	44.95±1.98	40.7	40.7±1.13	43.1	43.1±0.47
156	RIL156	38.7	38.7±1.56	37.45	37.45±2.05	31.8	31.8±0.71	26.7	26.7±1.84	43.75	43.75±1.91	41.2	41.2±1.84	36.6	36.6±0.89
157	RIL157	48.1	48.1±1.56	47.6	47.6±3.11	33.9	33.9±3.82	34.2	34.2±3.39	44.05	44.05±1.77	45.75	45.75±0.78	42.27	42.27±1.27
158	RIL158	44.05	44.05±2.33	43.2	43.2±2.83	36.6	36.6±1.84	27.7	27.7±2.97	41.65	41.65±2.19	47.2	47.2±1.27	40.07	40.07±0.57
159	RIL159	39.75	39.75±3.89	38.5	38.5±3.54	37.55	37.55±2.05	21.65	21.65±2.9	41.6	41.6±1.27	40.05	40.05±1.63	36.52	36.52±1.15
160	RIL160	44	44±2.12	41.4	41.4±1.41	34.65	34.65±1.2	25.15	25.15±2.33	38.85	38.85±3.46	38.2	38.2±1.98	37.05	37.05±0.18
161	RIL161	40.25	40.25±3.32	41.95	41.95±2.62	37	37±2.83	30.8	30.8±3.11	27.45	27.45±1.06	50.5	50.5±0.71	38	38±0.11
162	RIL162	47.25	47.25±0.64	49.85	49.85±2.47	39.8	39.8±2.12	30.8	30.8±1.84	43.35	43.35±4.17	57.35	57.35±0.64	44.73	44.73±1.98
163	RIL163	36.5	36.5±1.7	40.75	40.75±2.76	32.35	32.35±4.31	28.25	28.25±2.9	38.6	38.6±1.27	39.65	39.65±2.05	36.02	36.02±1.53
164	RIL164	36.15	36.15±0.78	35	35±2.12	29.6	29.6±2.97	22.2	22.2±2.97	39.75	39.75±3.18	39.6	39.6±0.85	33.72	33.72±0.19
165	RIL165	39.3	39.3±3.96	36.25	36.25±2.47	31.1	31.1±3.25	27	27±0.85	36.5	36.5±2.26	44.95	44.95±1.77	35.85	35.85±0.75
166	RIL166	39.05	39.05±3.46	33.6	33.6±2.83	35.35	35.35±1.06	24.25	24.25±2.47	42.3	42.3±1.41	48.4	48.4±3.82	37.16	37.16±0.18
167	RIL167	36.55	36.55±4.17	39.5	39.5±2.69	31.45	31.45±0.92	26.85	26.85±1.06	44	44±3.75	45.4	45.4±3.39	37.29	37.29±0.64
168	RIL168	46.05	46.05±3.04	36.9	36.9±1.56	32.05	32.05±2.33	26.95	26.95±1.77	43.2	43.2±1.98	45.7	45.7±2.12	38.48	38.48±0.7
169	RIL169	42.45	42.45±3.04	44.75	44.75±3.04	34.75	34.75±3.32	25.55	25.55±3.18	47.3	47.3±1.48	47.7	47.7±2.97	40.42	40.42±0.18
170	RIL170	35.55	35.55±2.9	40.05	40.05±3.46	33.2	33.2±0.99	26.8	26.8±1.56	49.3	49.3±2.55	39.5	39.5±1.41	37.4	37.4±1.63
171	RIL171	36	36±1.56	42.6	42.6±2.26	34.8	34.8±1.27	28.8	28.8±1.84	48	48±3.96	52.25	52.25±4.74	40.41	40.41±1.57
172	RIL172	49.45	49.45±1.2	46.2	46.2±0.57	34.6	34.6±2.69	26	26±4.1	47.8	47.8±2.26	53.1	53.1±2.12	42.86	42.86±0.16
173	RIL173	45.55	45.55±1.77	41.75	41.75±4.03	30.25	30.25±3.89	29.85	29.85±2.19	39.85	39.85±3.82	42.75	42.75±2.62	38.34	38.34±0.39
174	RIL174	38.3	38.3±2.97	37.95	37.95±1.91	32.3	32.3±2.12	19.6	19.6±2.12	41.35	41.35±1.48	45.75	45.75±4.03	35.88	35.88±1.24
175	RIL175	40.25	40.25±1.91	39.35	39.35±1.2	28.5	28.5±1.98	28.2	28.2±1.56	32.25	32.25±0.99	44.15	44.15±2.47	35.45	35.45±0.44
176	RIL176	41.4	41.4±1.98	38.6	38.6±0.85	31.55	31.55±2.05	33.45	33.45±1.2	46.1	46.1±2.26	36.7	36.7±2.69	37.97	37.97±0.09
177	RIL177	51.65	51.65±4.45	44.05	44.05±1.63	34.8	34.8±1.7	29.1	29.1±1.56	46.15	46.15±2.62	46.75	46.75±2.33	42.08	42.08±0.21
178	RIL178	39.95	39.95±1.77	38.3	38.3±2.12	28.65	28.65±2.47	26.65	26.65±1.91	31.45	31.45±3.89	40.6	40.6±1.84	34.27	34.27±1.63
179	RIL179	42.1	42.1±1.98	35.75	35.75±1.48	33.75	33.75±2.47	23.95	23.95±1.77	43.95	43.95±1.06	40	40±1.7	36.58	36.58±0.35
180	RIL180	38.6	38.6±2.4	36.65	36.65±2.47	25.85	25.85±1.91	27.85	27.85±2.05	34.4	34.4±2.76	31	31±5.23	32.4	32.4±1.32
181	RIL181	33.9	33.9±3.39	30.2	30.2±3.39	27.6	27.6±2.26	23.9	23.9±0.85	42.55	42.55±4.45	44.25	44.25±2.9	33.73	33.73±0.99
182	RIL182	42.25	42.25±4.17	36.15	36.15±2.62	33.05	33.05±0.78	28.15	28.15±3.46	44.05	44.05±3.39	41.85	41.85±1.48	37.59	37.59±0.13
183	RIL183	39.15	39.15±3.18	34.35	34.35±2.05	22.95	22.95±3.04	21.35	21.35±0.92	36.45	36.45±2.47	35.05	35.05±4.03	31.55	31.55±1.94
184	RIL184	39.75	39.75±0.64	39.2	39.2±2.4	24.95	24.95±3.89	34.15	34.15±3.04	46.8	46.8±2.76	49.25	49.25±0.92	39.02	39.02±0.04
185	RIL185	38.25	38.25±1.77	41.6	41.6±1.84	31.15	31.15±3.89	35.15	35.15±2.9	53	53±3.18	47.7	47.7±1.56	41.15	41.15±0.62
186	RIL186	36.7	36.7±2.12	40	40±3.54	27.75	27.75±3.32	32.15	32.15±2.05	49.55	49.55±3.75	47.95	47.95±1.48	39.02	39.02±0.85
187	RIL187	34.5	34.5±4.53	41.85	41.85±2.33	23.75	23.75±3.61	25.45	25.45±1.06	47	47±1.7	36.3	36.3±2.26	34.81	34.81±0.3
188	RIL188	35.15	35.15±3.61	36.75	36.75±3.32	26.9	26.9±0.99	25.5	25.5±1.84	41.1	41.1±4.24	37.4	37.4±1.41	33.8	33.8±1.03
189	RIL189	35.75	35.75±2.19	35.4	35.4±1.98	23.8	23.8±1.56	33.7	33.7±0.99	38.1	38.1±4.67	42.85	42.85±1.91	34.93	34.93±0.71
190	RIL190	35.55	35.55±2.47	30.6	30.6±1.13	28.7	28.7±1.98	22.1	22.1±2.83	39.45	39.45±3.04	41.9	41.9±3.39	33.05	33.05±0.81
191	RIL191	32.3	32.3±1.41	37.4	37.4±0.71	31.25	31.25±2.47	26.45	26.45±0.78	40.7	40.7±0.71	40.35	40.35±2.62	34.75	34.75±1.45
192	RIL192	36	36±2.26	42.7	42.7±2.69	29.3	29.3±4.1	25.2	25.2±3.11	47	47±2.12	43.7	43.7±1.7	37.32	37.32±1.91
193	RIL193	30.65	30.65±2.76	31	31±2.12	27.75	27.75±3.04	24.75	24.75±1.77	40.55	40.55±0.64	33.2	33.2±3.54	31.32	31.32±0.47
194	RIL194	47.45	47.45±4.03	38.55	38.55±2.05	27.95	27.95±0.78	28.85	28.85±0.78	41.75	41.75±4.6	43.15	43.15±4.03	37.95	37.95±0.42
195	RIL195	32.75	32.75±3.04	38.25	38.25±1.06	29.9	29.9±2.12	25.75	25.75±2.9	42.45	42.45±1.13	41.25	41.25±2.19	35.06	35.06±1.02
196	RIL196	38.15	38.15±3.04	42.45	42.45±2.47	28.95	28.95±2.33	33.55	33.55±2.9	36.35	36.35±2.05	44.65	44.65±2.9	37.35	37.35±0.82
197	RIL197	35.6	35.6±2.55	38.5	38.5±2.97	32.05	32.05±3.75	34.85	34.85±0.64	42.45	42.45±3.82	44.35	44.35±1.48	37.97	37.97±1.54
198	RIL198	47.55	47.55±4.17	48.95	48.95±3.75	31.2	31.2±1.56	30	30±3.54	47.6	47.6±4.1	48	48±3.39	42.22	42.22±1.65
199	RIL199	49.7	49.7±1.56	58.85	58.85±2.47	31.7	31.7±1.41	38.9	38.9±1.56	51.5	51.5±2.12	59.5	59.5±0.71	48.36	48.36±0.3
200	RIL200	49.75	49.75±1.63	49.75	49.75±3.75	28.95	28.95±1.77	29.25	29.25±0.92	45.3	45.3±0.78	37.8	37.8±1.13	40.14	40.14±1.66
201	RIL201	38	38±2.83	42.25	42.25±4.17	29.35	29.35±1.06	28.05	28.05±3.89	49.3	49.3±2.12	48.95	48.95±4.74	39.32	39.32±0.45
202	RIL202	36.65	36.65±3.32	32.2	32.2±1.13	28.6	28.6±1.7	29.2	29.2±2.26	34.1	34.1±3.04	42.45	42.45±3.75	33.87	33.87±1.59
203	RIL203	37	37±3.11	35.75	35.75±3.04	30.8	30.8±1.27	28.5	28.5±1.84	39.25	39.25±1.63	42.35	42.35±3.89	35.61	35.61±0.83
204	RIL204	36.2	36.2±3.96	42	42±2.83	29.25	29.25±2.9	31.05	31.05±0.78	39.85	39.85±4.03	41.05	41.05±3.61	36.57	36.57±2.05
205	RIL205	39.35	39.35±4.03	40.95	40.95±3.46	26.05	26.05±4.17	28.05	28.05±2.19	38.8	38.8±4.53	35.35	35.35±2.76	34.76	34.76±0.3
206	RIL206	36.9	36.9±1.98	37.25	37.25±2.05	25.95	25.95±4.45	27.85	27.85±1.63	37.45	37.45±4.03	32.7	32.7±4.53	33.02	33.02±2.57
207	RIL207	41.55	41.55±2.47	42.15	42.15±3.61	30.95	30.95±2.9	24.65	24.65±1.34	41.85	41.85±2.9	42.2	42.2±3.54	37.23	37.23±0.63
208	RIL208	49.05	49.05±3.04	44.25	44.25±2.33	35.55	35.55±3.46	35.95	35.95±2.33	48.7	48.7±4.38	45.25	45.25±2.47	43.13	43.13±1.45
209	RIL209	43.15	43.15±3.04	57.45	57.45±2.9	37.9	37.9±2.55	33	33±1.41	40.7	40.7±4.6	49.6	49.6±0.85	43.64	43.64±2.09
210	RIL210	36.4	36.4±3.68	39.2	39.2±3.39	25.55	25.55±3.18	21.05	21.05±1.48	35.2	35.2±0.78	36.1	36.1±1.7	32.25	32.25±1.15
211	RIL211	43.15	43.15±3.04	36.85	36.85±1.63	30.75	30.75±2.19	24.05	24.05±1.91	53	53±2.69	43.15	43.15±2.33	38.5	38.5±0.88
212	RIL212	36.05	36.05±1.34	38.95	38.95±3.89	28.1	28.1±4.24	28.5	28.5±2.26	41.7	41.7±2.97	44.15	44.15±2.19	36.24	36.24±0.65
213	RIL213	37.15	37.15±0.92	38.6	38.6±3.82	30.3	30.3±2.55	32.2	32.2±1.27	45.25	45.25±1.77	39.6	39.6±3.25	37.18	37.18±0.57
214	RIL214	33.4	33.4±3.11	37.35	37.35±3.46	24.85	24.85±3.18	27.05	27.05±3.89	42.95	42.95±4.6	41.2	41.2±1.13	34.47	34.47±0.4
215	RIL215	32.3	32.3±3.54	46.15	46.15±2.9	33.2	33.2±4.81	23.4	23.4±2.26	39.7	39.7±1.91	43	43±3.82	36.3	36.3±0.54
216	RIL216	38.45	38.45±2.47	42.4	42.4±1.27	23.45	23.45±1.48	30.45	30.45±2.19	36.65	36.65±1.56	36.4	36.4±2.97	34.64	34.64±0.74
217	RIL217	49.65	49.65±3.04	54.65	54.65±3.04	32.2	32.2±1.41	29.1	29.1±3.96	45.75	45.75±3.46	52.05	52.05±1.06	43.9	43.9±0.17
218	RIL218	45.9	45.9±4.81	47.2	47.2±1.98	31.15	31.15±3.61	26.95	26.95±2.19	37.05	37.05±2.62	37.8	37.8±2.12	37.68	37.68±0.81
219	RIL219	36.9	36.9±4.1	42.35	42.35±1.34	29.9	29.9±3.25	26.4	26.4±3.54	38.1	38.1±3.96	41.45	41.45±4.17	35.85	35.85±2.02
220	RIL220	37.85	37.85±1.48	35.55	35.55±2.62	25.75	25.75±2.33	26.45	26.45±3.89	37.3	37.3±3.39	38.55	38.55±2.9	33.58	33.58±0.86
221	RIL221	43.65	43.65±2.76	40.6	40.6±1.13	30.85	30.85±1.34	24.25	24.25±2.19	36.25	36.25±1.63	38.4	38.4±2.97	35.67	35.67±1.56
222	RIL222	39.95	39.95±2.9	38.9	38.9±2.69	29.25	29.25±1.63	26.65	26.65±2.62	41.2	41.2±4.24	38.55	38.55±3.32	35.75	35.75±2.01
223	RIL223	43.7	43.7±3.11	41.3	41.3±3.11	30.15	30.15±0.64	32.45	32.45±0.78	48.2	48.2±1.91	47.2	47.2±2.26	40.51	40.51±0.04
224	RIL224	37.25	37.25±2.05	38.9	38.9±2.97	31.75	31.75±2.05	27.45	27.45±0.64	47.4	47.4±2.47	47.6	47.6±2.12	38.4	38.4±0.3
225	RIL225	38.35	38.35±1.06	33.85	33.85±2.76	26.6	26.6±1.98	22.5	22.5±2.83	37.95	37.95±2.62	46	46±3.96	34.21	34.21±0.95
226	RIL226	35.25	35.25±0.78	34.3	34.3±1.84	26.35	26.35±0.92	23.95	23.95±1.63	38.15	38.15±3.61	37.55	37.55±2.76	32.59	32.59±1.05
227	RIL227	34.8	34.8±2.4	32.55	32.55±1.2	29.65	29.65±3.89	28.15	28.15±1.34	38.2	38.2±0.99	37.55	37.55±1.77	33.49	33.49±0.3
228	RIL228	41.6	41.6±2.97	37.95	37.95±3.18	29.55	29.55±0.78	29.75	29.75±3.04	47.2	47.2±3.68	39.8	39.8±0.57	37.64	37.64±0.13
229	RIL229	37.7	37.7±2.55	41.8	41.8±3.96	34.65	34.65±1.91	23.25	23.25±2.05	40.3	40.3±4.67	43.15	43.15±2.05	36.81	36.81±0.62
230	RIL230	36.3	36.3±0.71	40.25	40.25±2.47	26.75	26.75±3.46	26.95	26.95±2.05	48	48±0.71	34.95	34.95±1.2	35.54	35.54±1.29
231	RIL231	39.5	39.5±2.4	38.65	38.65±1.91	27.2	27.2±4.24	25.7	25.7±1.13	43.75	43.75±3.18	40	40±2.12	35.8	35.8±1.8
232	RIL232	38.1	38.1±0.57	38.85	38.85±0.92	25.8	25.8±1.13	34	34±2.97	42.45	42.45±1.2	36.8	36.8±1.84	36	36±0.85
233	RIL233	38.9	38.9±0.71	36.75	36.75±2.62	24.25	24.25±2.33	29.25	29.25±2.9	41.95	41.95±2.19	38.95	38.95±0.92	35.01	35.01±0.3
234	RIL234	34.5	34.5±2.97	32.2	32.2±2.83	23.1	23.1±0.57	28.8	28.8±1.98	42.8	42.8±1.41	40	40±1.7	33.57	33.57±1.25
235	RIL235	41.9	41.9±3.25	39.9	39.9±3.82	27.65	27.65±1.06	32.35	32.35±1.77	50.75	50.75±1.77	43.2	43.2±0.85	39.29	39.29±1.15
236	RIL236	37.4	37.4±2.12	35.4	35.4±4.38	26.7	26.7±4.81	29.8	29.8±1.41	46	46±3.54	40.25	40.25±0.92	35.93	35.93±1.41
237	RIL237	40	40±3.96	36.25	36.25±1.63	28.4	28.4±2.55	27.1	27.1±2.4	48.35	48.35±2.62	44.25	44.25±3.32	37.39	37.39±2.21
238	RIL238	42.6	42.6±4.67	40.8	40.8±3.39	28.45	28.45±4.03	32.85	32.85±3.04	41.65	41.65±3.89	44.05	44.05±4.31	38.4	38.4±2.76
239	RIL239	34.6	34.6±4.53	39.05	39.05±1.06	29.2	29.2±1.98	32.2	32.2±1.98	43.15	43.15±3.32	37.55	37.55±1.2	35.96	35.96±2.35
240	RIL240	41.9	41.9±1.41	38.85	38.85±1.34	29.35	29.35±2.47	22.75	22.75±3.32	43.15	43.15±1.91	41.4	41.4±0.71	36.24	36.24±1.18
241	RIL241	44.15	44.15±2.76	37.9	37.9±1.98	32.6	32.6±1.84	22.6	22.6±2.26	45.05	45.05±2.19	39.25	39.25±2.33	36.93	36.93±1.56
242	RIL242	43.25	43.25±3.04	37.95	37.95±4.17	25.95	25.95±0.92	33.55	33.55±2.47	43.55	43.55±4.17	30.25	30.25±0.64	35.75	35.75±2.05
243	RIL243	41.45	41.45±4.31	40.4	40.4±2.69	27.25	27.25±3.46	26.35	26.35±2.05	45	45±3.39	39.75	39.75±1.34	36.7	36.7±1.98
244	RIL244	37.25	37.25±3.32	36.65	36.65±1.2	21.15	21.15±3.61	24.25	24.25±1.77	38.3	38.3±3.54	33	33±1.84	31.77	31.77±0.83
245	RIL245	42.55	42.55±2.76	42.15	42.15±1.63	27.9	27.9±3.25	29.7	29.7±0.85	37.4	37.4±2.83	35.5	35.5±4.81	35.87	35.87±1.86
246	RIL246	44.2	44.2±3.96	45.6	45.6±2.69	27.65	27.65±2.19	25.55	25.55±2.47	44	44±3.11	39.65	39.65±3.32	37.78	37.78±1.03
247	RIL247	43.15	43.15±3.46	49.55	49.55±2.9	28.55	28.55±2.76	35.35	35.35±1.63	48	48±3.68	41.95	41.95±2.05	41.09	41.09±1.78
248	RIL248	38.05	38.05±3.75	42.7	42.7±2.4	27.95	27.95±1.34	25.25	25.25±3.75	38.2	38.2±3.68	39.3	39.3±1.98	35.24	35.24±1.57
249	RIL249	34.35	34.35±2.62	35.75	35.75±1.91	25.95	25.95±1.63	26.25	26.25±1.2	35.6	35.6±3.96	39.25	39.25±1.34	32.86	32.86±0.6
250	RIL250	37.65	37.65±3.04	31.65	31.65±2.62	26.2	26.2±2.55	32.5	32.5±1.7	39.55	39.55±1.63	35.5	35.5±1.98	33.85	33.85±1.59
251	RIL251	35.25	35.25±1.91	35.15	35.15±3.89	22.35	22.35±2.47	30.65	30.65±3.04	36.75	36.75±1.06	38.8	38.8±1.56	33.16	33.16±0.51
252	RIL252	48.5	48.5±3.39	49.25	49.25±3.46	34.1	34.1±2.12	37.7	37.7±1.98	41.75	41.75±2.05	48.05	48.05±4.03	43.23	43.23±0.32
253	RIL253	37.35	37.35±3.32	43	43±1.56	27.6	27.6±0.85	33.6	33.6±2.12	43.1	43.1±0.71	46	46±4.38	38.44	38.44±0.34
254	RIL254	36.85	36.85±1.91	39.45	39.45±3.04	29	29±1.84	26.4	26.4±1.27	40.35	40.35±0.78	41.05	41.05±2.05	35.52	35.52±0.26
255	RIL255	43	43±4.1	41.2	41.2±2.4	32.85	32.85±0.78	36.85	36.85±2.19	29.25	29.25±3.18	30	30±1.7	35.53	35.53±0.86
256	RIL256	36.85	36.85±3.89	35.65	35.65±3.04	27.55	27.55±3.32	33.65	33.65±1.06	39.6	39.6±2.83	36.3	36.3±1.41	34.93	34.93±2.12
257	RIL257	43.1	43.1±3.54	37.55	37.55±1.34	34.4	34.4±2.4	29.9	29.9±3.82	40.7	40.7±2.69	37.95	37.95±0.92	37.27	37.27±0.52
258	RIL258	50.2	50.2±3.82	47	47±1.41	36.45	36.45±1.34	27.25	27.25±2.19	52.25	52.25±1.77	48.15	48.15±2.33	43.55	43.55±0.89
259	RIL259	52.1	52.1±0.85	45.1	45.1±2.4	34.25	34.25±3.46	32.25	32.25±3.04	50.05	50.05±1.2	44.05	44.05±0.07	42.97	42.97±0.8
260	RIL260	45.9	45.9±1.98	44	44±1.7	32	32±4.53	32.1	32.1±3.54	50.3	50.3±1.41	42.4	42.4±2.12	41.12	41.12±0
261	RIL261	47.05	47.05±1.63	40.65	40.65±2.47	29.5	29.5±2.12	32.9	32.9±1.7	51.15	51.15±2.62	48.35	48.35±2.47	41.6	41.6±0.47
262	RIL262	47.75	47.75±1.63	50.4	50.4±3.25	31.55	31.55±4.31	26.45	26.45±1.91	43.4	43.4±1.56	44.75	44.75±2.62	40.72	40.72±0.52
263	RIL263	43	43±1.98	52.15	52.15±2.9	29.45	29.45±1.06	26.35	26.35±3.46	44.25	44.25±1.48	44.85	44.85±1.06	40.01	40.01±1.33
264	RIL264	49.5	49.5±1.56	51.5	51.5±3.54	32.15	32.15±1.48	38.35	38.35±3.18	44	44±2.26	41.7	41.7±0.71	42.87	42.87±0.3
265	RIL265	45.75	45.75±3.04	47.25	47.25±1.2	30.85	30.85±4.31	29.45	29.45±3.04	35.1	35.1±2.55	43.5	43.5±3.82	38.65	38.65±0.47
266	RIL266	47.65	47.65±3.46	40.1	40.1±2.97	30.2	30.2±1.7	31	31±1.84	52.65	52.65±3.32	53.1	53.1±4.1	42.45	42.45±0.42
267	RIL267	41.6	41.6±2.83	35.35	35.35±3.46	27.6	27.6±3.25	26.8	26.8±3.11	33.2	33.2±2.69	40.55	40.55±1.34	34.19	34.19±0.4
268	RIL268	45.65	45.65±3.18	44.25	44.25±3.18	28.15	28.15±3.61	23.05	23.05±3.46	35.15	35.15±3.75	38.7	38.7±0.71	35.83	35.83±1.69
269	RIL269	40.45	40.45±2.05	39.1	39.1±2.97	28.3	28.3±3.39	25.8	25.8±1.7	29.25	29.25±2.33	40.65	40.65±1.2	33.93	33.93±0.32
270	RIL270	39.4	39.4±3.11	43.75	43.75±1.34	30.15	30.15±2.47	25.85	25.85±2.05	39.75	39.75±3.04	54.3	54.3±2.69	38.87	38.87±0.73
271	RIL271	42.9	42.9±2.4	45.6	45.6±2.83	29.1	29.1±1.27	24	24±2.83	34.6	34.6±0.85	40.5	40.5±2.83	36.12	36.12±0.42
272	RIL272	40.35	40.35±1.2	40.1	40.1±1.84	27.35	27.35±0.92	29.25	29.25±4.17	39.1	39.1±2.12	48.8	48.8±1.7	37.5	37.5±0.32
273	RIL273	41.85	41.85±0.21	36.9	36.9±3.25	26.65	26.65±2.05	30.75	30.75±2.76	26.45	26.45±1.63	44.45	44.45±4.45	34.51	34.51±0.01
274	RIL274	45.5	45.5±2.12	38.35	38.35±1.91	28.25	28.25±1.2	23.75	23.75±2.62	42.2	42.2±1.41	46.15	46.15±2.33	37.37	37.37±0.35
275	RIL275	44.95	44.95±0.49	43.45	43.45±2.62	26	26±4.24	22.9	22.9±2.55	32.4	32.4±1.27	39.5	39.5±2.4	34.87	34.87±0.69
276	RIL276	33.15	33.15±3.46	36.6	36.6±3.25	22.05	22.05±2.76	23.15	23.15±0.78	33.8	33.8±1.84	35.4	35.4±3.96	30.69	30.69±1.33
277	RIL277	37.3	37.3±1.98	31.25	31.25±1.77	28.3	28.3±1.7	26.3	26.3±3.54	34.1	34.1±2.69	32.3	32.3±1.56	31.59	31.59±0.44
278	RIL278	43.15	43.15±3.46	47.45	47.45±2.62	31.25	31.25±1.34	25.65	25.65±2.47	35.65	35.65±2.47	35.85	35.85±3.61	36.5	36.5±0.96
279	RIL279	39.15	39.15±4.17	34	34±2.83	28.95	28.95±1.77	28.05	28.05±2.9	37.35	37.35±1.48	42	42±2.83	34.92	34.92±0.26
280	RIL280	43.75	43.75±1.48	38.25	38.25±2.9	31	31±2.26	31.4	31.4±2.26	37.85	37.85±2.76	40.95	40.95±1.48	37.2	37.2±0.03
281	RIL281	43.8	43.8±2.97	36.35	36.35±0.92	32.6	32.6±0.85	32.5	32.5±1.56	40	40±3.54	43.7	43.7±2.83	38.16	38.16±0.34
282	RIL282	43.2	43.2±3.54	44.6	44.6±1.56	34.1	34.1±1.41	30.6	30.6±2.97	45.15	45.15±1.2	44.85	44.85±4.88	40.42	40.42±0.42
283	RIL283	41.3	41.3±2.69	39.35	39.35±0.78	27.85	27.85±2.05	29.65	29.65±3.18	38.2	38.2±1.56	41.1	41.1±2.12	36.24	36.24±1.12
284	RIL284	42.05	42.05±3.61	42.05	42.05±1.34	32.15	32.15±2.05	28.45	28.45±4.17	39.95	39.95±2.05	40.5	40.5±2.83	37.53	37.53±1.55
285	RIL285	38.7	38.7±2.69	45.3	45.3±3.11	28.7	28.7±2.4	24.5	24.5±2.97	41.4	41.4±1.13	47.75	47.75±1.06	37.73	37.73±0.39
286	RIL286	41	41±2.4	45.15	45.15±3.75	28.35	28.35±1.06	31.45	31.45±2.33	43.2	43.2±1.56	38.9	38.9±2.69	38.01	38.01±1.52
