# Supplementary material for: Molecular mapping of the grain iron and zinc concentration, protein content and thousand kernel weight in wheat (Triticum aestivum L.)
Source: PLoS One. 2017 Apr 6;12(4):e0174972. doi: 10.1371/journal.pone.0174972 (PMC5383102; doi:10.1371/journal.pone.0174972)
Supplement: S3 Table — (XLSX) [file pone.0174972.s003.xlsx]

## Sheet: S3 Table
S3 Table. Individual mean values of RILs for PC tested in six environments.
Sl No.	Entry name	ICAR-IARI 2012-13		ICAR-IARI 2013-14		GBPUA&T 2012-13		GBPUA&T 2013-14		Pusa Bihar 2012-13		Pusa Bihar 2013-14		Pooled Protein
		Mean	Mean±SD	Mean	Mean±SD	Mean	Mean±SD	Mean	Mean±SD	Mean	Mean±SD	Mean	Mean±SD	Mean	Mean±SD
1	RIL1	15.61	15.61±0.59	12.22	12.22±0.34	11.8	11.8±0.62	12.8	12.8±0.95	16.35	16.35±0.64	13.39	13.39±0.7	13.7	13.7±0.11
2	RIL2	15.34	15.34±1.32	17.01	17.01±0.83	14.35	14.35±0.82	14.1	14.1±1.39	14.79	14.79±0.9	18.7	18.7±1.61	15.71	15.71±0.59
3	RIL3	13.8	13.8±0.76	13.19	13.19±1.29	11.95	11.95±1.06	13.2	13.2±0.01	15.9	15.9±0.28	15.11	15.11±1.24	13.86	13.86±0.35
4	RIL4	16.44	16.44±0.84	14.22	14.22±0.68	13.75	13.75±1.37	11.7	11.7±0.89	18.6	18.6±0.42	16.94	16.94±0.86	15.28	15.28±0.02
5	RIL5	16.55	16.55±0.72	13.09	13.09±0.83	12.8	12.8±1.41	11.4	11.4±1.98	16.3	16.3±0.85	15.6	15.6±0.47	14.29	14.29±0.52
6	RIL6	17.24	17.24±1.81	16.59	16.59±0.58	16.1	16.1±1.77	16	16±1.75	19.23	19.23±0.38	18.32	18.32±0.77	17.25	17.25±0.33
7	RIL7	18.43	18.43±0.25	14.47	14.47±0.75	16.05	16.05±1.81	12.5	12.5±0.82	18.21	18.21±0.69	18.45	18.45±0.39	16.36	16.36±0.7
8	RIL8	17.02	17.02±0.71	14.54	14.54±1.07	14.05	14.05±0.64	12.4	12.4±2.02	16.45	16.45±0.64	16.29	16.29±0.3	15.13	15.13±0.56
9	RIL9	18.9	18.9±0.87	14.32	14.32±0.45	15.45	15.45±0.49	13.7	13.7±0.92	18.58	18.58±0.45	19.06	19.06±0.42	16.67	16.67±0.01
10	RIL10	15.5	15.5±0.64	15.55	15.55±0.78	12.2	12.2±1.02	13.2	13.2±1.13	16.95	16.95±0.5	16.59	16.59±0.57	15	15±0.3
11	RIL11	13.75	13.75±0.46	13.4	13.4±0.85	12.28	12.28±0.4	11	11±0.62	14.78	14.78±0.39	12.91	12.91±1.12	13.02	13.02±0.51
12	RIL12	14.86	14.86±0.64	12.64	12.64±0.93	11.9	11.9±1.03	10.9	10.9±0.62	15.7	15.7±0.99	13.62	13.62±0.95	13.27	13.27±0.21
13	RIL13	17.82	17.82±1.12	13.82	13.82±0.68	13.1	13.1±0.85	11.9	11.9±0.45	17.5	17.5±0.57	15.01	15.01±1.7	14.86	14.86±0.05
14	RIL14	14.84	14.84±0.8	12.43	12.43±0.95	12.35	12.35±0.64	12	12±0.33	16.01	16.01±0.55	13.63	13.63±1.49	13.54	13.54±0.03
15	RIL15	14.72	14.72±0.49	12.44	12.44±0.51	12.8	12.8±0.49	12.1	12.1±0.95	15.37	15.37±0.33	14.43	14.43±0.61	13.65	13.65±0.12
16	RIL16	17.16	17.16±0.15	13.87	13.87±1.37	13.6	13.6±0.99	10.9	10.9±0.25	16.3	16.3±0.57	16.13	16.13±1.16	14.66	14.66±0.14
17	RIL17	17.38	17.38±0.14	16.47	16.47±1.23	14.45	14.45±0.82	11.2	11.2±0.57	18.4	18.4±0.71	16.3	16.3±1.77	15.7	15.7±0.37
18	RIL18	16.63	16.63±1.31	14.49	14.49±1.26	13.7	13.7±1.7	12	12±0.4	15.53	15.53±0.52	15.41	15.41±1.65	14.63	14.63±0.04
19	RIL19	16.47	16.47±1.46	15.21	15.21±1.99	15.25	15.25±1.91	11.61	11.61±1.8	17.25	17.25±0.49	16.25	16.25±1.21	15.34	15.34±0.41
20	RIL20	18.62	18.62±0.52	18.4	18.4±0.57	14.28	14.28±1.16	14.9	14.9±0.11	18	18±0.99	18.02	18.02±0.98	17.04	17.04±0.22
21	RIL21	16.84	16.84±0.51	17.2	17.2±1.98	13.75	13.75±1.91	12.16	12.16±1.12	17.15	17.15±0.64	16.63	16.63±1.72	15.62	15.62±0.51
22	RIL22	17.76	17.76±0.27	15.58	15.58±0.82	15.1	15.1±1.98	14.1	14.1±0.44	16.43	16.43±0.66	17.18	17.18±0.66	16.03	16.03±0.29
23	RIL23	17.4	17.4±0.75	16.26	16.26±1.22	13.9	13.9±1.13	13.3	13.3±1.82	16.95	16.95±0.92	17.15	17.15±0.49	15.83	15.83±0.04
24	RIL24	19.98	19.98±0.76	15.66	15.66±0.65	13.93	13.93±0.52	11.9	11.9±0.16	16.64	16.64±0.48	16.12	16.12±0.78	15.71	15.71±0.25
25	RIL25	16.84	16.84±0.69	15.04	15.04±1.19	13.78	13.78±1.1	11.7	11.7±0.57	16.06	16.06±0.79	17.23	17.23±0.67	15.11	15.11±0.01
26	RIL26	14.54	14.54±0.67	12.77	12.77±0.95	12.33	12.33±2.31	10.99	10.99±0.13	16.18	16.18±0.45	15.08	15.08±0.4	13.65	13.65±0.5
27	RIL27	16.77	16.77±1.3	14.26	14.26±0.48	13.08	13.08±0.88	12.2	12.2±0.03	16.45	16.45±0.49	15.92	15.92±0.91	14.78	14.78±0.23
28	RIL28	14.45	14.45±1.47	13.33	13.33±1.6	11.53	11.53±0.61	12.1	12.1±0.65	15.88	15.88±1.3	14.93	14.93±0.98	13.71	13.71±0.13
29	RIL29	16.48	16.48±1.03	12.9	12.9±1.41	12.88	12.88±0.54	14.3	14.3±0.07	17.05	17.05±0.78	15.26	15.26±1.48	14.82	14.82±0.23
30	RIL30	16.48	16.48±0.41	13.3	13.3±1.7	15.05	15.05±0.93	11.51	11.51±0.93	16	16±0.99	15.81	15.81±0.72	14.69	14.69±0.08
31	RIL31	15.47	15.47±1	13.27	13.27±1.17	13.75	13.75±0.49	11.5	11.5±1.15	16.97	16.97±0.61	17.25	17.25±1.82	14.7	14.7±0.11
32	RIL32	20.22	20.22±0.49	18.15	18.15±0.98	16.15	16.15±1.48	14	14±0.35	16.09	16.09±0.91	18.24	18.24±1.28	17.14	17.14±0.33
33	RIL33	16.71	16.71±0.39	15.98	15.98±1.95	17.04	17.04±0.79	15.4	15.4±0.34	17.7	17.7±1.27	17.52	17.52±0.66	16.73	16.73±0.69
34	RIL34	16.48	16.48±0.49	14.65	14.65±1.06	16.58	16.58±1.39	13.6	13.6±1.43	18.3	18.3±0.57	15.54	15.54±1.47	15.86	15.86±0.71
35	RIL35	18.21	18.21±0.37	17.09	17.09±0.55	14.41	14.41±0.78	12.7	12.7±0.35	16.11	16.11±0.69	16.74	16.74±1.51	15.88	15.88±0.53
36	RIL36	16.61	16.61±0.08	14.74	14.74±2.04	15.7	15.7±0.99	12.54	12.54±1.88	17.4	17.4±1.13	16.07	16.07±1.08	15.51	15.51±0.18
37	RIL37	15.13	15.13±0.79	13.22	13.22±1.02	14.79	14.79±0.33	11.89	11.89±0.44	17.15	17.15±0.92	14.54	14.54±0.38	14.46	14.46±0.06
38	RIL38	19.57	19.57±0.09	17.36	17.36±0.65	17.6	17.6±1.13	16.1	16.1±0.17	19.23	19.23±0.38	17.15	17.15±1.43	17.84	17.84±0.39
39	RIL39	16.04	16.04±0.47	14.66	14.66±1.5	16.26	16.26±0.79	11.47	11.47±0.72	18.29	18.29±0.44	15.96	15.96±0.66	15.45	15.45±0.13
40	RIL40	17.58	17.58±0.23	18.22	18.22±0.88	14.61	14.61±0.59	14.96	14.96±0.48	18.1	18.1±1.84	17.35	17.35±1.58	16.8	16.8±0.74
41	RIL41	16.5	16.5±0.66	16.33	16.33±0.75	17.25	17.25±0.92	15.9	15.9±0.76	18.25	18.25±0.93	18.31	18.31±0.92	17.09	17.09±0.01
42	RIL42	15.64	15.64±0.97	14.39	14.39±0.98	14.5	14.5±0.57	12.1	12.1±0.93	17.45	17.45±1.63	15.62	15.62±1.11	14.95	14.95±0.72
43	RIL43	16.09	16.09±0.36	14.8	14.8±0.99	16.1	16.1±0.99	13.8	13.8±0.07	17.07	17.07±1.03	15.7	15.7±0.54	15.6	15.6±0.46
44	RIL44	15.96	15.96±0.23	13.96	13.96±0.93	15.19	15.19±1	13.5	13.5±0.78	14.99	14.99±1.03	15.5	15.5±0.62	14.85	14.85±0.42
45	RIL45	15.81	15.81±0.37	14.79	14.79±0.41	15.33	15.33±0.52	9.61	9.61±0.28	16.25	16.25±0.64	16.32	16.32±0.48	14.69	14.69±0.02
46	RIL46	15.35	15.35±0.21	12.72	12.72±1.02	15.22	15.22±0.74	12.96	12.96±1.32	17.05	17.05±0.35	14.54	14.54±0.65	14.64	14.64±0.47
47	RIL47	15.4	15.4±0.57	14.94	14.94±1.75	16	16±0.86	14.5	14.5±0.54	16.95	16.95±0.92	17.06	17.06±1	15.81	15.81±0.57
48	RIL48	16.4	16.4±0.42	15.88	15.88±1.24	16.63	16.63±0.83	13.1	13.1±0.99	16.4	16.4±0.57	16.03	16.03±0.88	15.74	15.74±0.07
49	RIL49	14.5	14.5±0.71	12.16	12.16±1.5	13.65	13.65±0.35	12.8	12.8±0.61	16.75	16.75±0.64	15.31	15.31±1.51	14.2	14.2±0.05
50	RIL50	14.85	14.85±0.21	12.07	12.07±0.95	13.1	13.1±0.71	10.26	10.26±0.17	16.9	16.9±0.85	14.22	14.22±1.06	13.57	13.57±0.66
51	RIL51	16.4	16.4±0.42	16.18	16.18±1.39	14.45	14.45±0.64	14.9	14.9±0.74	16.8	16.8±0.99	17.65	17.65±0.89	16.07	16.07±0.46
52	RIL52	15.95	15.95±0.21	13.91	13.91±0.83	15.33	15.33±0.52	12.6	12.6±0.86	15.94	15.94±0.51	15.59	15.59±0.35	14.89	14.89±0.03
53	RIL53	17.1	17.1±0.57	14.23	14.23±0.89	14.95	14.95±0.79	11.8	11.8±0.13	16.4	16.4±1.13	16.06	16.06±0.3	15.09	15.09±0.45
54	RIL54	16.95	16.95±0.21	13.4	13.4±1.98	16.5	16.5±0.42	12.4	12.4±1.36	17.3	17.3±0.42	17.28	17.28±0.75	15.64	15.64±0.34
55	RIL55	16.1	16.1±0.14	15.34	15.34±1.75	13.15	13.15±0.92	11.9	11.9±2.01	16.3	16.3±0.71	16.81	16.81±0.91	14.94	14.94±0.4
56	RIL56	18	18±0.28	15.92	15.92±0.82	16.88	16.88±1.17	14.6	14.6±2.19	17.55	17.55±0.64	17.59	17.59±0.54	16.76	16.76±0.57
57	RIL57	17.5	17.5±0.14	16.07	16.07±2.02	18	18±1.27	15.42	15.42±0.75	16.9	16.9±0.44	17.23	17.23±0.54	16.86	16.86±0.11
58	RIL58	17.2	17.2±0.42	15.15	15.15±0.92	14.76	14.76±0.99	12.1	12.1±0.85	15.89	15.89±0.93	18.27	18.27±0.32	15.56	15.56±0.21
59	RIL59	17.8	17.8±0.14	14.6	14.6±1.13	14.03	14.03±0.81	12.6	12.6±2.14	18.9	18.9±0.85	17.29	17.29±0.88	15.87	15.87±0.33
60	RIL60	16.85	16.85±0.35	16.04	16.04±0.62	14.89	14.89±0.46	14.86	14.86±1.81	18.15	18.15±1.63	18.35	18.35±0.99	16.52	16.52±0.17
61	RIL61	18.8	18.8±0.28	16.54	16.54±1.05	17.19	17.19±1	15.5	15.5±0.25	19.45	19.45±0.49	18.65	18.65±0.65	17.69	17.69±0.2
62	RIL62	16.7	16.7±0.42	14.08	14.08±1.02	14.08	14.08±1.24	11.1	11.1±0.71	18.18	18.18±0.31	15.58	15.58±0.52	14.96	14.96±0.15
63	RIL63	19.35	19.35±1.06	17.87	17.87±0.75	15.59	15.59±0.57	16.81	16.81±0.88	19.85	19.85±0.64	20.88	20.88±0.51	18.39	18.39±0.13
64	RIL64	14.9	14.9±1.7	15.57	15.57±0.95	12.58	12.58±1.24	12.5	12.5±0.64	14.82	14.82±0.82	13.96	13.96±0.8	14.05	14.05±0.49
65	RIL65	15.75	15.75±0.21	15.22	15.22±0.96	13.16	13.16±1.13	13.4	13.4±0.57	15.9	15.9±0.42	16.35	16.35±0.65	14.97	14.97±0.02
66	RIL66	15.45	15.45±0.49	14.8	14.8±0.57	12.76	12.76±0.99	12.5	12.5±0.65	16.57	16.57±0.61	16.02	16.02±0.76	14.68	14.68±0.06
67	RIL67	16.55	16.55±0.07	15.78	15.78±0.4	13.85	13.85±1.21	13.7	13.7±1.13	17.95	17.95±0.78	17.79	17.79±0.69	15.94	15.94±0.43
68	RIL68	14.9	14.9±0.14	12.13	12.13±1.8	13.04	13.04±1.33	12.1	12.1±0.79	14.84	14.84±1.78	14.73	14.73±0.47	13.63	13.63±0.59
69	RIL69	14.5	14.5±0.57	12.68	12.68±0.82	14.53	14.53±0.61	12	12±0.49	15.09	15.09±0.72	14.81	14.81±1.02	13.94	13.94±0.12
70	RIL70	15.55	15.55±0.07	14.35	14.35±1.12	13.85	13.85±1.91	11.3	11.3±0.16	15.6	15.6±0.57	14.62	14.62±0.53	14.22	14.22±0.28
71	RIL71	16.7	16.7±1.13	13.91	13.91±0.44	14.78	14.78±1.16	11.1	11.1±0.14	14.35	14.35±0.48	16.11	16.11±0.59	14.49	14.49±0.27
72	RIL72	18.15	18.15±1.77	14.71	14.71±1.82	14.43	14.43±0.59	13.1	13.1±1.3	16.6	16.6±0.85	16.25	16.25±0.4	15.54	15.54±0.92
73	RIL73	16.7	16.7±0.42	14.49	14.49±0.86	15.23	15.23±0.81	13	13±1.46	17.78	17.78±0.31	16.5	16.5±1.05	15.62	15.62±0.68
74	RIL74	15.9	15.9±0.85	15.2	15.2±0.57	13.97	13.97±1.17	11.3	11.3±0.52	15.81	15.81±0.81	16.39	16.39±1.32	14.77	14.77±0.42
75	RIL75	17.25	17.25±0.35	14.61	14.61±0.83	14.12	14.12±0.9	11.9	11.9±0.51	17.23	17.23±0.39	16.68	16.68±0.97	15.3	15.3±0.36
76	RIL76	16.1	16.1±0.28	14.88	14.88±0.88	14.45	14.45±0.71	15.5	15.5±0.27	16.9	16.9±0.28	20.9	20.9±0.88	16.46	16.46±0.08
77	RIL77	18.3	18.3±1.27	14.76	14.76±0.65	14.41	14.41±0.64	14.2	14.2±0.75	17.64	17.64±0.93	20.17	20.17±1.28	16.58	16.58±0.71
78	RIL78	15.7	15.7±0.42	14.05	14.05±1.2	12.86	12.86±0.08	12.86	12.86±4.3	15.25	15.25±0.92	15.32	15.32±0.42	14.34	14.34±0.21
79	RIL79	16	16±1.13	13.06	13.06±0.93	13.53	13.53±0.61	13.26	13.26±0.68	14.35	14.35±0.64	14.43	14.43±0.38	14.11	14.11±0.09
80	RIL80	15.25	15.25±0.21	12.21	12.21±1.15	12.6	12.6±0.71	11.3	11.3±0.66	14.38	14.38±0.74	14.03	14.03±0.49	13.3	13.3±0.28
81	RIL81	16.3	16.3±0.85	13.85	13.85±1.06	13.98	13.98±0.74	11.7	11.7±1.3	17	17±0.99	15.16	15.16±0.85	14.67	14.67±0.33
82	RIL82	18.05	18.05±0.21	14.94	14.94±1.05	12.82	12.82±0.62	13.45	13.45±1.47	15.65	15.65±2.05	16.5	16.5±1.44	15.24	15.24±0.93
83	RIL83	16.25	16.25±1.06	12.89	12.89±1.43	13.33	13.33±0.39	14.96	14.96±2.43	16.15	16.15±0.49	14.63	14.63±1.77	14.7	14.7±0.62
84	RIL84	16.55	16.55±0.21	13.95	13.95±1.06	12.79	12.79±0.71	12.94	12.94±0.41	16.75	16.75±1.63	15.36	15.36±1.97	14.73	14.73±0.11
85	RIL85	18.85	18.85±0.64	17.87	17.87±1.88	15.4	15.4±0.85	12.5	12.5±0.99	16.43	16.43±0.66	17.98	17.98±1.73	16.51	16.51±0.33
86	RIL86	18.8	18.8±0.85	16.89	16.89±1.57	14.39	14.39±0.37	12.7	12.7±0.49	17.48	17.48±1.3	17.6	17.6±1.15	16.31	16.31±0.58
87	RIL87	17.55	17.55±0.92	15.08	15.08±0.88	14.13	14.13±0.24	11.7	11.7±0.4	17.3	17.3±0.28	17.44	17.44±0.28	15.54	15.54±0.21
88	RIL88	16.9	16.9±0.28	15.09	15.09±0.72	12.7	12.7±0.71	13.2	13.2±0.49	17.05	17.05±0.64	16.73	16.73±0.47	15.28	15.28±0.4
89	RIL89	15.15	15.15±0.49	12.94	12.94±0.48	12.51	12.51±0.64	12.47	12.47±0.38	17.1	17.1±0.71	15.62	15.62±1.03	14.3	14.3±0.06
90	RIL90	14.8	14.8±0.42	14.14	14.14±0.76	13.55	13.55±1.91	14.23	14.23±0.07	15.8	15.8±0.42	15.66	15.66±0.87	14.7	14.7±0.08
91	RIL91	17.1	17.1±0.57	13.34	13.34±0.93	11.96	11.96±0.78	13.7	13.7±0.79	16.6	16.6±0.57	15.08	15.08±0.84	14.63	14.63±0.48
92	RIL92	15.95	15.95±0.78	15.25	15.25±0.92	12.32	12.32±0.25	12.6	12.6±0.1	17	17±0.71	16.74	16.74±0.32	14.98	14.98±0.48
93	RIL93	16.95	16.95±0.64	15.55	15.55±0.78	14.33	14.33±0.52	13.2	13.2±0.47	17.9	17.9±0.85	17.6	17.6±0.49	15.93	15.93±0.18
94	RIL94	17.4	17.4±0.57	15.71	15.71±0.27	17.1	17.1±0.71	14.2	14.2±0.23	17.35	17.35±1.35	16.93	16.93±0.98	16.45	16.45±0.09
95	RIL95	15.8	15.8±0.42	14.83	14.83±1.32	12.42	12.42±0.2	12.6	12.6±0.66	15.75	15.75±0.35	15.75	15.75±0.74	14.53	14.53±0.06
96	RIL96	17.45	17.45±0.21	12.12	12.12±0.54	14.77	14.77±0.3	11.6	11.6±0.98	18.25	18.25±0.78	16.54	16.54±0.66	15.12	15.12±0.07
97	RIL97	14.95	14.95±0.21	14.3	14.3±0.99	13.69	13.69±0.58	12.6	12.6±0.35	15.95	15.95±0.78	14.18	14.18±1.48	14.28	14.28±0.33
98	RIL98	15.7	15.7±0.28	14.53	14.53±0.61	14.67	14.67±0.61	12.6	12.6±0.24	16.1	16.1±0.57	16.3	16.3±0.42	14.99	14.99±0.26
99	RIL99	16.6	16.6±0.71	14.82	14.82±0.88	14.4	14.4±0.23	12.54	12.54±0.06	16.4	16.4±0.57	16.2	16.2±0.81	15.16	15.16±0.04
100	RIL100	17.8	17.8±0.99	16.38	16.38±0.74	15.39	15.39±0.58	13.69	13.69±0.21	18.5	18.5±0.42	18.1	18.1±0.5	16.64	16.64±0
101	RIL101	16.25	16.25±0.35	15.21	15.21±0.86	15.52	15.52±0.59	14.8	14.8±0	16.4	16.4±0.42	15.63	15.63±0.86	15.64	15.64±0.4
102	RIL102	15.4	15.4±0.57	12.79	12.79±0.58	14.8	14.8±0.42	12.7	12.7±0.42	15.6	15.6±0.71	14.04	14.04±0.79	14.23	14.23±0.11
103	RIL103	16.95	16.95±0.35	16.56	16.56±1.36	16.7	16.7±0.85	12.6	12.6±0.42	17.8	17.8±0.42	17.04	17.04±0.47	16.28	16.28±0.23
104	RIL104	15.55	15.55±0.21	14.32	14.32±1.1	12.63	12.63±0.46	13.26	13.26±0.35	16.95	16.95±0.35	16.76	16.76±0.49	14.92	14.92±0.26
105	RIL105	15.45	15.45±0.35	14.98	14.98±0.96	14.45	14.45±1.77	11.61	11.61±1.02	15.28	15.28±1.02	14.89	14.89±1.28	14.45	14.45±0.32
106	RIL106	16.1	16.1±0.28	15.83	15.83±1.88	12.11	12.11±1.21	13.3	13.3±0.33	13.79	13.79±0.32	16.94	16.94±0.94	14.68	14.68±0.33
107	RIL107	15.9	15.9±0.85	13.6	13.6±1.84	15.03	15.03±0.66	12.6	12.6±0.08	17.64	17.64±0.65	16.01	16.01±0.97	15.13	15.13±0.3
108	RIL108	16.45	16.45±0.64	14.46	14.46±0.76	15.51	15.51±0.55	13.4	13.4±0.07	18.55	18.55±0.64	16.79	16.79±0.76	15.86	15.86±0.08
109	RIL109	17.3	17.3±0.85	15.16	15.16±1.19	14.38	14.38±0.31	12.64	12.64±1.02	19.28	19.28±1.02	18.76	18.76±0.7	16.25	16.25±0.51
110	RIL110	16.2	16.2±0.42	13.76	13.76±0.79	16.4	16.4±0.57	12.56	12.56±1	16.25	16.25±1	16.29	16.29±0.74	15.24	15.24±0.37
111	RIL111	16.75	16.75±0.49	13.99	13.99±1.99	16.45	16.45±0.49	14.5	14.5±0.07	16.95	16.95±0.78	15.47	15.47±0.61	15.69	15.69±0.41
112	RIL112	18.75	18.75±1.06	16.56	16.56±0.79	18.2	18.2±0.99	13.8	13.8±0.57	18.3	18.3±0.57	17.6	17.6±1.73	17.21	17.21±0.33
113	RIL113	16.4	16.4±1.41	14.36	14.36±1.75	16.87	16.87±0.47	13.1	13.1±0.14	16.8	16.8±0.84	17.3	17.3±0.73	15.81	15.81±0.15
114	RIL114	16.4	16.4±0.85	14.93	14.93±1.09	15.3	15.3±0.57	12.96	12.96±0.21	17.15	17.15±0.92	16.52	16.52±0.79	15.54	15.54±0
115	RIL115	15.7	15.7±0.57	12.54	12.54±0.65	14.2	14.2±0.57	11.7	11.7±0.42	18	18±0.42	15.19	15.19±0.37	14.56	14.56±0.22
116	RIL116	16.3	16.3±0.71	15.1	15.1±1.27	13.84	13.84±0.21	11.96	11.96±1.16	15.78	15.78±1.17	17.55	17.55±0.62	15.09	15.09±0.36
117	RIL117	17.15	17.15±0.78	15.42	15.42±0.82	15.45	15.45±0.64	14	14±0.35	18.15	18.15±0.36	17.81	17.81±0.71	16.33	16.33±0.14
118	RIL118	16.15	16.15±1.2	13.68	13.68±0.88	14.38	14.38±0.53	12.64	12.64±0.44	17.29	17.29±0.44	15.65	15.65±0.52	14.97	14.97±0.09
119	RIL119	16.23	16.23±1.1	14.55	14.55±0.64	15.25	15.25±1.34	12.1	12.1±0.49	16.65	16.65±0.49	15.08	15.08±1.44	14.98	14.98±0.37
120	RIL120	16.8	16.8±0.85	15.33	15.33±0.95	15.5	15.5±0.28	14.6	14.6±0.07	17.45	17.45±0.49	15.8	15.8±0.79	15.92	15.92±0.39
121	RIL121	18.65	18.65±0.92	17.05	17.05±1.06	14.4	14.4±0.23	14.56	14.56±0.78	17.65	17.65±0.78	17.07	17.07±0.98	16.56	16.56±0.44
122	RIL122	14.95	14.95±0.35	12.62	12.62±0.74	11.98	11.98±0.82	11	11±0.58	13.11	13.11±0.59	13.55	13.55±0.67	12.87	12.87±0.38
123	RIL123	15.55	15.55±1.2	14.64	14.64±0.91	14.14	14.14±0.65	11.5	11.5±0.14	16.2	16.2±0.99	15.03	15.03±1.94	14.51	14.51±0.45
124	RIL124	16.5	16.5±1.13	12.32	12.32±1.81	14.1	14.1±1.84	12.5	12.5±0.64	16.15	16.15±0.64	14.37	14.37±0.98	14.32	14.32±1.17
125	RIL125	16	16±2.12	12.89	12.89±0.69	14.09	14.09±0.83	11.8	11.8±0.21	16.15	16.15±0.49	15.07	15.07±1.45	14.33	14.33±0.74
126	RIL126	17.4	17.4±0.85	14.82	14.82±1.24	14.91	14.91±0.55	16.5	16.5±0.72	16.2	16.2±0.71	16.23	16.23±0.78	16.01	16.01±0.62
127	RIL127	16.9	16.9±1.41	15.53	15.53±0.61	16.07	16.07±0.61	15	15±0.38	15.53	15.53±0.39	16.49	16.49±0.92	15.92	15.92±0.52
128	RIL128	15.6	15.6±1.13	13.14	13.14±1.54	14.2	14.2±1.41	12.5	12.5±0.07	15.55	15.55±0.07	13.25	13.25±1.21	14.04	14.04±0.91
129	RIL129	16.25	16.25±1.34	14.11	14.11±1.29	16.05	16.05±0.49	12.6	12.6±0.34	15.88	15.88±0.34	14.72	14.72±1.23	14.94	14.94±0.02
130	RIL130	16	16±0.71	11.45	11.45±1.2	14.28	14.28±0.4	12.48	12.48±0.07	15.95	15.95±0.64	15.86	15.86±1.32	14.34	14.34±0.49
131	RIL131	15.65	15.65±0.35	13.72	13.72±1.3	12.9	12.9±0.57	12.2	12.2±0.14	16	16±0.71	14.12	14.12±1.17	14.1	14.1±0.27
132	RIL132	15.7	15.7±0.42	13.47	13.47±1.17	12.7	12.7±0.99	13.56	13.56±0.28	14.78	14.78±0.28	14.14	14.14±1.2	14.06	14.06±0.54
133	RIL133	16.55	16.55±0.92	14.65	14.65±1.06	13.85	13.85±1.91	13.4	13.4±0.21	16.65	16.65±0.78	16.62	16.62±0.62	15.29	15.29±0.23
134	RIL134	17.45	17.45±0.78	15.6	15.6±1.27	14.8	14.8±1.27	13.9	13.9±0.24	17.43	17.43±0.67	16.18	16.18±0.65	15.9	15.9±0.81
135	RIL135	16.25	16.25±0.78	12.55	12.55±0.64	14.2	14.2±0.57	12.58	12.58±0.42	15.2	15.2±0.42	14.54	14.54±1.41	14.22	14.22±0.42
136	RIL136	15.2	15.2±0.42	12.11	12.11±0.69	12.6	12.6±0.42	12	12±0.31	14.74	14.74±0.31	15.03	15.03±1.51	13.62	13.62±0.04
137	RIL137	17.3	17.3±0.85	15.4	15.4±0.71	12.55	12.55±1.06	14.1	14.1±0.71	16.3	16.3±0.71	14.74	14.74±1.75	15.07	15.07±0.09
138	RIL138	17.15	17.15±0.49	15.24	15.24±0.65	14.4	14.4±0.71	15.3	15.3±0.54	16.92	16.92±0.54	16.58	16.58±0.53	15.94	15.94±0.18
139	RIL139	16	16±0.57	13.69	13.69±1.29	13.55	13.55±1.91	12.2	12.2±0.54	16.02	16.02±1.24	16.15	16.15±0.49	14.6	14.6±1
140	RIL140	17.2	17.2±0.71	14.27	14.27±0.61	13.85	13.85±0.64	13.1	13.1±0.68	17.02	17.02±0.68	16.72	16.72±0.81	15.36	15.36±0.2
141	RIL141	16.15	16.15±1.34	14.04	14.04±0.93	14.45	14.45±0.49	12.3	12.3±0.28	16.3	16.3±0.71	15.59	15.59±0.67	14.81	14.81±0.25
142	RIL142	15.4	15.4±0.42	12.53	12.53±0.61	12.7	12.7±0.99	12	12±0.57	16.1	16.1±0.57	14.48	14.48±1.51	13.87	13.87±0.27
143	RIL143	15.8	15.8±1.7	14.75	14.75±0.78	13.3	13.3±0.42	13.3	13.3±0.49	16.35	16.35±0.49	17.24	17.24±1.08	15.12	15.12±0.24
144	RIL144	14.6	14.6±0.57	13.79	13.79±1.54	12.5	12.5±0.57	12.6	12.6±0.07	16.75	16.75±0.78	15.03	15.03±0.83	14.22	14.22±0.26
145	RIL145	14.25	14.25±0.78	12.59	12.59±0.55	12.8	12.8±0.85	11.04	11.04±0.35	16.75	16.75±0.35	14.34	14.34±0.95	13.63	13.63±0.17
146	RIL146	16.1	16.1±1.56	14.03	14.03±1.09	13.8	13.8±0.71	12.8	12.8±0.28	16.4	16.4±0.85	16.16	16.16±0.62	14.89	14.89±0.47
147	RIL147	13.95	13.95±0.92	13.75	13.75±1.48	14.85	14.85±1.06	12	12±0.64	16.05	16.05±0.64	14.8	14.8±0.71	14.24	14.24±0.49
148	RIL148	14.9	14.9±1.13	13.76	13.76±1.33	14.25	14.25±0.78	11.6	11.6±0.64	17.05	17.05±1.2	17.52	17.52±1.22	14.85	14.85±0.44
149	RIL149	17.1	17.1±0.99	16.17	16.17±1.09	14.4	14.4±0.57	12.01	12.01±0.71	17.9	17.9±0.71	17.72	17.72±0.87	15.89	15.89±0.21
150	RIL150	16.4	16.4±0.42	15.89	15.89±0.61	13.6	13.6±0.99	11.96	11.96±0.49	17.85	17.85±0.49	15.81	15.81±0.53	15.25	15.25±0.27
151	RIL151	14.6	14.6±0.57	13.18	13.18±0.82	13.45	13.45±1.77	10.9	10.9±0.64	17.15	17.15±0.64	14.84	14.84±0.67	14.02	14.02±0.62
152	RIL152	16.9	16.9±0.42	16.24	16.24±0.65	14.5	14.5±1.41	12.65	12.65±0.35	17.85	17.85±0.35	17.48	17.48±0.99	15.94	15.94±0.46
153	RIL153	14.95	14.95±0.35	14.12	14.12±1.02	13.4	13.4±0.85	11.9	11.9±0.74	15.08	15.08±0.74	16.31	16.31±0.64	14.29	14.29±0.1
154	RIL154	15.1	15.1±0.85	14.29	14.29±1.12	13.3	13.3±0.71	12.23	12.23±0.49	16.65	16.65±0.49	17.19	17.19±0.83	14.8	14.8±0.52
155	RIL155	16.9	16.9±1.27	14.82	14.82±1.39	14.3	14.3±1.7	11.96	11.96±0.42	17.5	17.5±0.42	17.25	17.25±0.35	15.46	15.46±0.81
156	RIL156	15.95	15.95±0.35	13.02	13.02±1.53	13.25	13.25±1.77	12.7	12.7±1.41	17.3	17.3±1.41	16.43	16.43±0.27	14.78	14.78±0.06
157	RIL157	18.35	18.35±0.92	13.37	13.37±1.46	14.85	14.85±1.34	11	11±0.42	18.3	18.3±0.42	16.03	16.03±0.71	15.32	15.32±0.88
158	RIL158	17.9	17.9±1.41	13.29	13.29±0.44	13.4	13.4±0.28	13.6	13.6±0.42	17.8	17.8±1.13	16.74	16.74±1.41	15.46	15.46±0.76
159	RIL159	15.35	15.35±1.34	13.51	13.51±0.58	13.15	13.15±0.35	13.26	13.26±0.45	15.28	15.28±0.46	16.97	16.97±1.04	14.59	14.59±0.52
160	RIL160	15.45	15.45±0.92	16.82	16.82±1.44	12.7	12.7±0.85	12.2	12.2±0.85	14.8	14.8±0.85	15.38	15.38±0.37	14.56	14.56±0.59
161	RIL161	17.65	17.65±0.78	18.49	18.49±0.69	13.75	13.75±0.49	15.1	15.1±1.34	17.25	17.25±1.34	17.91	17.91±0.42	16.69	16.69±0.54
162	RIL162	18.55	18.55±0.64	14.47	14.47±0.64	14.55	14.55±0.35	16.8	16.8±0.65	17.44	17.44±0.65	19.07	19.07±0.93	16.82	16.82±0.22
163	RIL163	16.04	16.04±0.79	14.45	14.45±2.05	13.35	13.35±0.49	12.56	12.56±1.13	16.6	16.6±1.13	17.2	17.2±0.44	15.04	15.04±0.06
164	RIL164	15.75	15.75±0.92	14.66	14.66±1.22	12.64	12.64±0.23	11.4	11.4±0.4	15.92	15.92±0.4	16.51	16.51±0.75	14.48	14.48±0.14
165	RIL165	16.19	16.19±1	13.84	13.84±0.62	13.8	13.8±1.41	12.64	12.64±0.49	14.61	14.61±0.5	16.07	16.07±0.73	14.53	14.53±0.25
166	RIL166	16.4	16.4±0.99	13.1	13.1±1.13	14.75	14.75±0.92	11.64	11.64±0.57	15.8	15.8±0.57	16.26	16.26±0.88	14.66	14.66±0.51
167	RIL167	14.1	14.1±0.57	13.95	13.95±1.2	11.6	11.6±0.99	11.1	11.1±0.71	16.4	16.4±0.71	14.97	14.97±0.77	13.69	13.69±0.09
168	RIL168	16.75	16.75±1.06	13.72	13.72±0.82	12.08	12.08±0.17	13.3	13.3±0.28	17	17±0.28	14.95	14.95±0.61	14.64	14.64±0.26
169	RIL169	16.65	16.65±0.92	15.55	15.55±1.48	12.6	12.6±1.98	14.6	14.6±0.24	17.13	17.13±0.95	16.31	16.31±0.71	15.48	15.48±0.5
170	RIL170	15.9	15.9±0.85	13.49	13.49±0.58	13.45	13.45±0.49	12.3	12.3±0.49	16.85	16.85±0.49	14.05	14.05±0.68	14.34	14.34±0.16
171	RIL171	17	17±1.27	16.2	16.2±0.85	15	15±0.85	13.8	13.8±0.57	17.4	17.4±0.57	16.41	16.41±1.99	15.97	15.97±0.35
172	RIL172	16.25	16.25±0.64	15.41	15.41±0.58	14.65	14.65±0.21	12.56	12.56±0.64	16.35	16.35±0.64	15.27	15.27±1.15	15.08	15.08±0.21
173	RIL173	14.4	14.4±1.13	12.59	12.59±1.57	14.6	14.6±1.27	12.86	12.86±0.88	14.18	14.18±0.88	15.14	15.14±1.88	13.97	13.97±0.26
174	RIL174	14.55	14.55±0.78	14.09	14.09±0.83	11.7	11.7±1.98	10.9	10.9±1.16	15.08	15.08±1.17	14.88	14.88±1	13.53	13.53±0.28
175	RIL175	14.35	14.35±0.64	14.42	14.42±0.88	12.6	12.6±1.84	10.2	10.2±0.42	16	16±0.43	17.21	17.21±0.71	14.13	14.13±0.52
176	RIL176	17.05	17.05±1.34	15.8	15.8±0.71	14.6	14.6±0.85	12.5	12.5±0.21	15.75	15.75±0.91	15.91	15.91±0.47	15.27	15.27±0.37
177	RIL177	16.75	16.75±0.49	14.29	14.29±0.83	15.4	15.4±0.57	14.4	14.4±0.45	17.58	17.58±0.46	16.19	16.19±1.2	15.77	15.77±0.39
178	RIL178	15.8	15.8±1.41	16.21	16.21±1.26	14.5	14.5±1.41	13.6	13.6±0.06	17.16	17.16±0.76	16.64	16.64±0.6	15.65	15.65±0.92
179	RIL179	15.6	15.6±0.71	13.52	13.52±1.24	12.88	12.88±0.82	13.5	13.5±0.21	17.45	17.45±0.64	14.96	14.96±1.22	14.66	14.66±0.57
180	RIL180	15.95	15.95±0.78	15.02	15.02±0.54	14.8	14.8±1.27	12.6	12.6±0.25	16.42	16.42±0.69	15.2	15.2±1.6	15	15±0.59
181	RIL181	14.1	14.1±1.27	13.49	13.49±0.83	13.5	13.5±0.57	12.1	12.1±0.21	15.95	15.95±0.64	14.67	14.67±0.56	13.97	13.97±0.12
182	RIL182	15.7	15.7±0.99	16.26	16.26±1.07	13.7	13.7±0.99	13.96	13.96±0.42	16.1	16.1±0.42	16.65	16.65±1.27	15.4	15.4±0.22
183	RIL183	14.55	14.55±0.64	12.1	12.1±1.84	11.4	11.4±0.71	10.96	10.96±0.47	13.23	13.23±0.47	14.47	14.47±1.63	12.78	12.78±0.34
184	RIL184	16.05	16.05±1.34	12.33	12.33±1.09	13	13±0.99	11	11±0.95	15.23	15.23±0.95	13.79	13.79±0.92	13.57	13.57±0.59
185	RIL185	14.1	14.1±1.27	12.88	12.88±0.45	13.8	13.8±1.13	10.5	10.5±0.03	15.22	15.22±0.96	16.35	16.35±1.54	13.81	13.81±0
186	RIL186	14.1	14.1±0.99	11.94	11.94±0.62	13	13±0.71	11.4	11.4±0.42	15.6	15.6±0.42	14.5	14.5±0.52	13.42	13.42±0.17
187	RIL187	16	16±1.56	14.46	14.46±0.65	13.63	13.63±0.81	13	13±0.42	15.9	15.9±0.99	16.9	16.9±1.41	14.99	14.99±0.49
188	RIL188	16.05	16.05±1.06	13.82	13.82±1.39	12.73	12.73±0.94	13.4	13.4±0.57	14.4	14.4±0.57	16.4	16.4±0.86	14.47	14.47±0.23
189	RIL189	15.55	15.55±0.64	14.2	14.2±1.13	13.8	13.8±0.84	12.56	12.56±1.13	14.7	14.7±1.13	16.4	16.4±1.81	14.54	14.54±0.53
190	RIL190	16.9	16.9±0.57	13.54	13.54±0.79	13.58	13.58±0.59	14.96	14.96±0.71	16.5	16.5±0.71	14.58	14.58±0.63	15.01	15.01±0.47
191	RIL191	15.55	15.55±1.06	13.49	13.49±1.97	11.13	11.13±0.89	11.8	11.8±0.78	14.05	14.05±0.78	13.81	13.81±1.94	13.31	13.31±0.23
192	RIL192	15.4	15.4±0.71	13.86	13.86±1.78	11.73	11.73±0.94	12.95	12.95±0.78	15.15	15.15±1.06	15.19	15.19±1.3	14.05	14.05±0.05
193	RIL193	15.1	15.1±1.13	13.1	13.1±1.27	14.45	14.45±1.35	12.99	12.99±0.04	15.83	15.83±0.66	14.15	14.15±1.64	14.27	14.27±0.62
194	RIL194	16.25	16.25±1.06	15.05	15.05±0.49	13.63	13.63±0.52	12.8	12.8±0.78	17.85	17.85±0.78	16.59	16.59±0.94	15.36	15.36±0.07
195	RIL195	15.9	15.9±1.13	14.93	14.93±1.32	14.35	14.35±1.48	14.96	14.96±0.21	16.45	16.45±0.64	16.42	16.42±0.98	15.5	15.5±0.52
196	RIL196	16.55	16.55±0.78	15.13	15.13±0.58	13.57	13.57±0.47	12.5	12.5±2.05	17.55	17.55±2.05	16.25	16.25±1.38	15.26	15.26±0.41
197	RIL197	15.75	15.75±0.92	14.55	14.55±0.78	14.38	14.38±0.53	12.58	12.58±0.33	15.87	15.87±0.89	15.39	15.39±1.77	14.76	14.76±0.43
198	RIL198	16.65	16.65±1.06	14.9	14.9±0.99	15.13	15.13±0.95	16.8	16.8±0.92	17.15	17.15±0.92	14.55	14.55±0.63	15.87	15.87±0.26
199	RIL199	18.25	18.25±1.06	18.03	18.03±1.03	14.78	14.78±0.31	14.2	14.2±0.14	19.2	19.2±0.57	17.07	17.07±1.08	16.92	16.92±0.25
200	RIL200	16.45	16.45±0.92	15.27	15.27±0.89	14.41	14.41±0.93	12.7	12.7±0.37	17.84	17.84±0.37	16.5	16.5±1.82	15.53	15.53±0.57
201	RIL201	14.45	14.45±0.78	13.38	13.38±1.1	14.15	14.15±1.91	10.8	10.8±2.31	15.81	15.81±0.69	13.89	13.89±0.9	13.75	13.75±0.66
202	RIL202	13.85	13.85±0.78	12.85	12.85±0.78	14.1	14.1±0.57	12.6	12.6±2.96	14.89	14.89±0.86	14.02	14.02±1.55	13.72	13.72±1.06
203	RIL203	14.9	14.9±0.99	14.28	14.28±0.96	14.31	14.31±0.93	11.06	11.06±2.12	17.84	17.84±0.37	13.84	13.84±0.71	14.37	14.37±0.38
204	RIL204	14.85	14.85±0.78	13.28	13.28±0.88	14.29	14.29±1.85	11.6	11.6±0.74	16.15	16.15±0.64	13.61	13.61±0.74	13.97	13.97±0.73
205	RIL205	15.85	15.85±0.64	12.75	12.75±1.2	13.46	13.46±0.71	12.96	12.96±1.32	19	19±0.29	14.25	14.25±1.32	14.71	14.71±0.51
206	RIL206	16.65	16.65±0.78	14.46	14.46±0.79	14.99	14.99±0.58	12.4	12.4±1.68	17.8	17.8±0.85	15.92	15.92±1.69	15.37	15.37±0.25
207	RIL207	17.45	17.45±1.06	15.88	15.88±0.96	15.15	15.15±0.92	12.7	12.7±1.97	18.15	18.15±0.35	15.74	15.74±0.56	15.85	15.85±0.18
208	RIL208	18.6	18.6±0.85	16.49	16.49±0.98	15.7	15.7±1.13	12.98	12.98±1.75	18.34	18.34±0.51	16.58	16.58±1.75	16.45	16.45±0.18
209	RIL209	17.75	17.75±0.49	15.76	15.76±0.51	14.6	14.6±0.49	11.3	11.3±0.16	18.09	18.09±1	15.81	15.81±0.87	15.55	15.55±0.08
210	RIL210	14.85	14.85±1.06	12.43	12.43±1.17	12.2	12.2±0.28	13.7	13.7±0.13	16.28	16.28±0.68	13.69	13.69±0.56	13.86	13.86±0.42
211	RIL211	18.1	18.1±0.99	14.77	14.77±1.03	14.61	14.61±0.5	13.7	13.7±0.35	19.1	19.1±1.41	16.61	16.61±0.35	16.15	16.15±0.03
212	RIL212	15.35	15.35±1.34	15.23	15.23±0.89	16	16±0.85	12.16	12.16±0.27	16.7	16.7±0.85	16.68	16.68±0.27	15.36	15.36±0.46
213	RIL213	16	16±0.57	14.94	14.94±0.93	14.68	14.68±0.6	12	12±1.47	17.25	17.25±1.2	15.53	15.53±1.48	15.07	15.07±0.45
214	RIL214	15.75	15.75±1.06	14.39	14.39±0.55	14.34	14.34±0.83	11.6	11.6±0.48	16.5	16.5±1.41	11.34	11.34±0.47	13.99	13.99±0.52
215	RIL215	15.4	15.4±0.99	14.32	14.32±1.95	14.46	14.46±0.35	12.5	12.5±3.03	16.35	16.35±1.34	14.15	14.15±1.62	14.53	14.53±0.65
216	RIL216	15.15	15.15±0.64	13.99	13.99±2.14	13.52	13.52±0.62	12.9	12.9±2.32	16.6	16.6±0.71	14.08	14.08±0.91	14.38	14.38±0.06
217	RIL217	17.75	17.75±1.06	16.01	16.01±1.54	14.28	14.28±0.62	12.12	12.12±1.44	18.5	18.5±0.99	14.59	14.59±1.44	15.54	15.54±0.31
218	RIL218	17.9	17.9±1.27	16.18	16.18±0.96	16.3	16.3±0.86	11.56	11.56±1.88	18	18±0.86	15.24	15.24±1.87	15.87	15.87±0.71
219	RIL219	14.8	14.8±0.71	14.25	14.25±1.06	14.38	14.38±0.88	13.5	13.5±1.53	15.32	15.32±0.82	14.52	14.52±1.52	14.46	14.46±0.28
220	RIL220	14.45	14.45±0.64	12.6	12.6±1.56	12.36	12.36±0.34	11.13	11.13±0.82	17.26	17.26±0.91	12.81	12.81±0.82	13.44	13.44±0.3
221	RIL221	15.45	15.45±1.06	14.28	14.28±0.88	11.62	11.62±0.52	13.3	13.3±3.08	16.2	16.2±0.57	14	14±1.66	14.14	14.14±1
222	RIL222	16.05	16.05±0.07	14.21	14.21±0.83	13.6	13.6±0.85	12.7	12.7±0.74	17.2	17.2±0.28	13.76	13.76±0.74	14.59	14.59±0
223	RIL223	16.6	16.6±0.71	15.24	15.24±0.93	14.15	14.15±0.92	11.2	11.2±3.46	16.75	16.75±0.78	14.85	14.85±0.64	14.8	14.8±0.69
224	RIL224	16.4	16.4±0.71	14.17	14.17±1.03	14.18	14.18±0.88	10.4	10.4±1.67	16.34	16.34±0.66	14.54	14.54±1.67	14.34	14.34±0.01
225	RIL225	16.15	16.15±1.2	14.65	14.65±1.63	13.59	13.59±0.4	12.56	12.56±3.39	16.7	16.7±0.28	14.25	14.25±1.98	14.65	14.65±0.31
226	RIL226	14.45	14.45±0.92	12.87	12.87±2.08	12.28	12.28±0.4	12.5	12.5±1.46	15.57	15.57±0.76	13.72	13.72±1.46	13.57	13.57±0.8
227	RIL227	14.8	14.8±0.99	12.03	12.03±1.32	13.6	13.6±0.85	11.23	11.23±0.71	13.79	13.79±0.32	14.01	14.01±0.7	13.25	13.25±0.81
228	RIL228	16.2	16.2±1.13	13.86	13.86±0.93	14.49	14.49±0.72	11.15	11.15±2.14	16.5	16.5±0.85	15.35	15.35±0.71	14.6	14.6±0.8
229	RIL229	15.7	15.7±0.71	14.4	14.4±0.57	13.94	13.94±0.51	12.1	12.1±0.25	15.4	15.4±0.42	16.03	16.03±0.25	14.6	14.6±0.28
230	RIL230	16.75	16.75±0.92	14.46	14.46±1.22	13.68	13.68±0.32	15.1	15.1±2.39	17.95	17.95±0.64	17.35	17.35±0.98	15.89	15.89±0.76
231	RIL231	16.55	16.55±0.49	14.17	14.17±0.89	13.41	13.41±0.81	11.64	11.64±1.16	16.77	16.77±0.33	16.9	16.9±1.16	14.91	14.91±0.13
232	RIL232	14.35	14.35±0.92	13.85	13.85±1.34	13.06	13.06±0.82	10.9	10.9±0.69	14.09	14.09±0.72	14.68	14.68±0.7	13.49	13.49±0.56
233	RIL233	15.6	15.6±0.85	12.29	12.29±0.86	12.9	12.9±0.28	12.6	12.6±0.24	16.7	16.7±0.71	14.4	14.4±0.23	14.09	14.09±0.28
234	RIL234	15.4	15.4±0.99	12.81	12.81±1.12	12.64	12.64±0.48	12.5	12.5±1	15.88	15.88±0.59	13.98	13.98±1	13.87	13.87±0.3
235	RIL235	16.05	16.05±1.34	11.68	11.68±1.3	13.62	13.62±0.68	11.2	11.2±0.28	17.25	17.25±0.78	15.67	15.67±0.28	14.25	14.25±0.11
236	RIL236	15.35	15.35±0.92	12.76	12.76±0.23	13.05	13.05±0.64	11	11±0.11	14.4	14.4±0.65	15.22	15.22±0.82	13.63	13.63±0.48
237	RIL237	15.3	15.3±0.85	12.56	12.56±0.62	12.5	12.5±0.57	12.56	12.56±0.08	15.95	15.95±0.49	14.39	14.39±0.51	13.88	13.88±0.33
238	RIL238	16.65	16.65±1.2	14.3	14.3±2.12	13.52	13.52±0.63	14.62	14.62±1.15	15.83	15.83±0.83	14.97	14.97±1.15	14.98	14.98±0.91
239	RIL239	17.35	17.35±0.92	15.29	15.29±0.41	13.66	13.66±0.3	12.98	12.98±0.99	17.75	17.75±0.35	15.82	15.82±1	15.48	15.48±0.43
240	RIL240	16.7	16.7±0.57	14.24	14.24±1.92	15.09	15.09±1	14.2	14.2±1.37	16.12	16.12±0.88	15.15	15.15±1.38	15.25	15.25±1.19
241	RIL241	15.35	15.35±1.2	14.43	14.43±1.6	14.21	14.21±0.28	12.6	12.6±2.11	16.4	16.4±0.85	15.09	15.09±2.11	14.68	14.68±0.04
242	RIL242	16.4	16.4±0.71	14.58	14.58±1.24	15.1	15.1±0.99	13.5	13.5±1.12	15.55	15.55±1.2	15.84	15.84±1.12	15.16	15.16±0.01
243	RIL243	18	18±0.85	13.69	13.69±0.72	16.28	16.28±1.02	11.4	11.4±0.52	17.98	17.98±0.74	16.62	16.62±0.52	15.66	15.66±0.1
244	RIL244	15.6	15.6±0.57	12.12	12.12±0.54	12.45	12.45±0.78	11.4	11.4±2.02	16.56	16.56±0.49	15.57	15.57±2.02	13.95	13.95±0.88
245	RIL245	16.2	16.2±0.71	14.41	14.41±0.98	14.66	14.66±0.63	12.6	12.6±0.61	15.7	15.7±0.28	15.4	15.4±0.61	14.83	14.83±0.3
246	RIL246	16.2	16.2±0.57	13.99	13.99±1.57	12.68	12.68±0.74	12	12±1.51	16.5	16.5±0.85	17.39	17.39±1.51	14.8	14.8±0.66
247	RIL247	17.25	17.25±0.92	14.24	14.24±0.91	14.73	14.73±0.67	13.3	13.3±1.15	16.61	16.61±0.69	17.03	17.03±1.15	15.53	15.53±0.08
248	RIL248	15.2	15.2±0.99	14.21	14.21±1.4	13.65	13.65±0.49	14.65	14.65±0.41	14.57	14.57±0.47	14.96	14.96±0.41	14.54	14.54±0.37
249	RIL249	14.75	14.75±0.78	13.42	13.42±0.54	12.92	12.92±0.45	14	14±0.1	14.37	14.37±0.33	15.16	15.16±0.81	14.1	14.1±0.24
250	RIL250	15.55	15.55±0.78	13.31	13.31±1.71	12.46	12.46±0.35	11.68	11.68±0.21	15.99	15.99±0.72	15.34	15.34±0.91	14.06	14.06±0.54
251	RIL251	13.85	13.85±0.92	11.96	11.96±0.91	11.9	11.9±0.71	11.89	11.89±0.27	14.53	14.53±0.39	14.04	14.04±0.98	13.03	13.03±0.39
252	RIL252	19.05	19.05±0.49	17.48	17.48±0.54	17.15	17.15±0.78	12.4	12.4±0.18	16.57	16.57±0.45	19.03	19.03±0.75	16.95	16.95±0.04
253	RIL253	16.2	16.2±0.57	14.84	14.84±0.62	14.41	14.41±0.78	13.2	13.2±0.28	16.45	16.45±0.49	16.16	16.16±0.28	15.21	15.21±0.06
254	RIL254	15.7	15.7±0.28	14.52	14.52±1.39	15.13	15.13±0.75	12.96	12.96±0.35	16.48	16.48±0.32	16.28	16.28±0.35	15.18	15.18±0.01
255	RIL255	16.05	16.05±1.06	15.13	15.13±0.89	14.63	14.63±0.53	14.06	14.06±0.57	16.45	16.45±0.49	15.94	15.94±0.57	15.38	15.38±0.51
256	RIL256	14.56	14.56±0.77	11.56	11.56±1.47	13.79	13.79±0.32	12.6	12.6±0.37	15.5	15.5±0.57	16.38	16.38±0.37	14.06	14.06±0.14
257	RIL257	15.8	15.8±0.71	13.56	13.56±0.65	12.95	12.95±0.64	12.1	12.1±0.07	16.2	16.2±1.13	15.52	15.52±0.64	14.36	14.36±0.64
258	RIL258	17.8	17.8±0.42	16.13	16.13±0.38	15.01	15.01±1.83	13.3	13.3±1.19	18.15	18.15±0.78	15.85	15.85±1.18	16.04	16.04±0.83
259	RIL259	17.75	17.75±1.34	15.23	15.23±0.75	18.63	18.63±1.1	13.1	13.1±1.43	17.7	17.7±0.7	15.82	15.82±1.43	16.38	16.38±1.12
260	RIL260	18.25	18.25±0.78	14.11	14.11±1.82	16.79	16.79±0.3	13	13±1.73	17.8	17.8±0.42	17.41	17.41±1.73	16.23	16.23±0.42
261	RIL261	15.8	15.8±0.57	15.26	15.26±0.79	14.4	14.4±0.65	12.1	12.1±1.2	16.35	16.35±0.49	17.45	17.45±1.21	15.23	15.23±0.21
262	RIL262	15.4	15.4±0.42	14.95	14.95±0.78	13.9	13.9±0.85	12.54	12.54±1	16.5	16.5±0.71	16.28	16.28±1	14.93	14.93±0.51
263	RIL263	16.5	16.5±0.85	14.9	14.9±0.99	14.18	14.18±0.32	12.47	12.47±2.46	17.39	17.39±0.58	17.2	17.2±1.04	15.44	15.44±0.57
264	RIL264	16.95	16.95±1.34	15.12	15.12±1.24	14.16	14.16±1.07	13.54	13.54±0.78	16.76	16.76±1.05	19.58	19.58±0.78	16.02	16.02±1.05
265	RIL265	15.6	15.6±0.71	14.69	14.69±0.83	14.19	14.19±0.79	11.7	11.7±0.48	16.4	16.4±0.71	16.17	16.17±0.48	14.79	14.79±0.16
266	RIL266	16.5	16.5±0.85	14.06	14.06±0.91	14.55	14.55±1.77	14.12	14.12±0.69	17.05	17.05±0.64	18.06	18.06±0.69	15.72	15.72±0.18
267	RIL267	15.05	15.05±1.34	13.87	13.87±0.75	13.75	13.75±0.49	14.6	14.6±0.45	15.81	15.81±0.98	15.66	15.66±0.45	14.79	14.79±0.75
268	RIL268	16.05	16.05±1.06	13.07	13.07±1.17	14.45	14.45±2.05	13.4	13.4±1.56	16.6	16.6±0.57	21.47	21.47±1.56	15.85	15.85±1.14
269	RIL269	14.4	14.4±0.57	12.37	12.37±0.38	13.26	13.26±0.76	12.56	12.56±1.22	14.29	14.29±0.85	14.45	14.45±1.22	13.56	13.56±0.23
270	RIL270	15.05	15.05±0.64	15.38	15.38±1.1	12.77	12.77±0.3	13.8	13.8±1.19	15.34	15.34±0.51	17.86	17.86±1.19	15.03	15.03±0.44
271	RIL271	17.1	17.1±0.57	15.49	15.49±0.55	13.7	13.7±0.78	13	13±1.12	17.34	17.34±0.66	17.37	17.37±1.11	15.67	15.67±0.32
272	RIL272	15.3	15.3±0.85	13.68	13.68±0.68	15.2	15.2±0.43	11.5	11.5±0.3	16.6	16.6±0.85	16.85	16.85±0.3	14.86	14.86±0.35
273	RIL273	14.3	14.3±0.71	14.2	14.2±0.85	14.65	14.65±0.49	12.1	12.1±2.12	15.88	15.88±0.94	16.16	16.16±0.71	14.55	14.55±0.81
274	RIL274	16.4	16.4±1.27	14.4	14.4±1.7	14.12	14.12±0.99	12.8	12.8±0.11	17.35	17.35±0.64	15.84	15.84±0.11	15.16	15.16±0.09
275	RIL275	14.65	14.65±1.2	13.37	13.37±0.61	12.65	12.65±0.77	12.54	12.54±0.07	17.04	17.04±0.94	13.85	13.85±1.65	14.02	14.02±0.59
276	RIL276	13.85	13.85±0.49	12.59	12.59±1.71	11.85	11.85±1.06	12.6	12.6±1.06	17.11	17.11±0.69	12.43	12.43±0.28	13.41	13.41±0.18
277	RIL277	14.45	14.45±0.78	11.93	11.93±1.17	11.8	11.8±0.28	12.1	12.1±0.28	16.4	16.4±0.57	13.07	13.07±0.71	13.3	13.3±0.05
278	RIL278	16.75	16.75±0.78	13.8	13.8±1.13	13.78	13.78±0.83	14.2	14.2±0.13	17.7	17.7±0.28	15.83	15.83±1.2	15.35	15.35±0.23
279	RIL279	14.7	14.7±0.57	14.98	14.98±1.24	11.68	11.68±0.88	12.58	12.58±0.17	16.8	16.8±0.71	14.6	14.6±0.81	14.23	14.23±0.04
280	RIL280	16.95	16.95±1.34	15.57	15.57±0.61	12.89	12.89±0.83	13.26	13.26±0.13	18.33	18.33±0.67	15.85	15.85±1.59	15.48	15.48±0.54
281	RIL281	17.5	17.5±0.99	15.67	15.67±1.37	14.91	14.91±0.49	14	14±0.49	18.2	18.2±0.28	17.06	17.06±1.05	16.23	16.23±0.01
282	RIL282	15.8	15.8±1.13	14.12	14.12±1.3	12.27	12.27±0.89	13.6	13.6±0.18	17.65	17.65±0.78	15.91	15.91±1.05	14.89	14.89±0.54
283	RIL283	15.65	15.65±0.78	14.73	14.73±0.89	14.65	14.65±0.64	13.01	13.01±0.21	17	17±0.99	14.9	14.9±0.81	14.99	14.99±0.42
284	RIL284	15.7	15.7±0.99	14.74	14.74±1.33	12.42	12.42±0.38	12.4	12.4±0.38	16.6	16.6±1.13	15.02	15.02±1.49	14.48	14.48±0.2
285	RIL285	16.05	16.05±0.78	15.59	15.59±0.55	12.85	12.85±0.64	11.2	11.2±0.64	17.21	17.21±0.83	15.55	15.55±1.2	14.75	14.75±0.16
286	RIL286	16.45	16.45±0.78	15.02	15.02±1.44	12.5	12.5±0.85	12	12±0.85	17.17	17.17±0.9	16.54	16.54±0.62	14.95	14.95±0.16
