# Supplementary material for: Molecular mapping of the grain iron and zinc concentration, protein content and thousand kernel weight in wheat (Triticum aestivum L.)
Source: PLoS One. 2017 Apr 6;12(4):e0174972. doi: 10.1371/journal.pone.0174972 (PMC5383102; doi:10.1371/journal.pone.0174972)
Supplement: S4 Table — (XLSX) [file pone.0174972.s004.xlsx]

## Sheet: S4 Table
S4 Table. Individual mean values of RILs for TKW tested in six environments
Sl No.	Entry name	ICAR-IARI 2012-13		ICAR-IARI 2013-14		GBPUA&T 2012-13		GBPUA&T 2013-14		Pusa Bihar 2012-13		Pusa Bihar 2013-14		Pooled TKW
		Mean	Mean±SD	Mean	Mean±SD	Mean	Mean±SD	Mean	Mean±SD	Mean	Mean±SD	Mean	Mean±SD	Mean	Mean±SD
1	RIL1	35.29	35.29±1.32	41.3	41.3±1.36	35.48	35.48±0.45	42.24	42.24±2.04	27.51	27.51±1.47	32.27	32.27±0.88	35.68	35.68±0.65
2	RIL2	36.46	36.46±1.43	41.98	41.98±0.65	30.85	30.85±1.46	40.83	40.83±2.87	34.25	34.25±1.91	37.75	37.75±1.53	37.02	37.02±0.31
3	RIL3	35.54	35.54±0.34	40.11	40.11±2.23	31.62	31.62±0.55	32.6	32.6±0.69	30.37	30.37±2.26	33.36	33.36±2.47	33.94	33.94±0.08
4	RIL4	31.88	31.88±1.07	32.37	32.37±2.46	36.31	36.31±1.97	39.45	39.45±2.22	29.65	29.65±2.16	30	30±1.39	33.28	33.28±0.14
5	RIL5	35.95	35.95±1.94	44.13	44.13±1.87	37.18	37.18±1.97	50.04	50.04±3.59	32.19	32.19±0.93	35.92	35.92±0.82	39.24	39.24±0.59
6	RIL6	36.03	36.03±0.47	36.22	36.22±1.9	34.92	34.92±1.8	46.25	46.25±0.92	30.41	30.41±2.38	35.18	35.18±0.65	36.5	36.5±0.75
7	RIL7	36.97	36.97±0.3	41.27	41.27±1.58	33.77	33.77±2.29	44.26	44.26±1.78	34.26	34.26±0.47	37.7	37.7±0.71	38.04	38.04±0.44
8	RIL8	34.8	34.8±1.7	41.42	41.42±1.56	35.9	35.9±1.68	36.2	36.2±1.27	31.68	31.68±0.91	32.54	32.54±0.96	35.43	35.43±0.78
9	RIL9	33.81	33.81±2.43	44.51	44.51±0.92	31.54	31.54±1.67	42.13	42.13±1.88	31.82	31.82±0.38	32.25	32.25±1.47	36.01	36.01±0.71
10	RIL10	32.9	32.9±0.58	35.03	35.03±0.66	34.01	34.01±2.18	34.2	34.2±1.27	29.34	29.34±0.78	29.86	29.86±1.63	32.56	32.56±0.16
11	RIL11	36.51	36.51±2.09	39.59	39.59±1.09	35.05	35.05±0.76	36.9	36.9±1.32	30.6	30.6±1.41	36.51	36.51±0.35	35.87	35.87±0.22
12	RIL12	29.34	29.34±1.44	29.01	29.01±0.99	27.82	27.82±1.56	37.44	37.44±1.33	27.41	27.41±1.02	29.2	29.2±3.01	30.04	30.04±0.21
13	RIL13	30.27	30.27±0.88	29.94	29.94±1.5	26.84	26.84±0.51	33.5	33.5±1.84	26.99	26.99±1.7	30.11	30.11±2.33	29.61	29.61±0.22
14	RIL14	29.31	29.31±1.39	32.46	32.46±0.44	26.4	26.4±1.53	28.86	28.86±1.74	33.42	33.42±2.53	25.61	25.61±2.6	29.35	29.35±0.18
15	RIL15	27.14	27.14±0.79	32.94	32.94±1.91	25.79	25.79±2.8	31.89	31.89±1.54	30.22	30.22±3.37	29.02	29.02±2.42	29.51	29.51±0.13
16	RIL16	27.79	27.79±1.67	29.7	29.7±1.46	26.51	26.51±1.1	34.5	34.5±1.41	26.59	26.59±2.43	28.63	28.63±1.68	28.95	28.95±0.51
17	RIL17	30.95	30.95±2.06	39.86	39.86±0.41	34.43	34.43±1.44	36	36±1.1	34.83	34.83±2.19	36.43	36.43±0.83	35.42	35.42±0.93
18	RIL18	32.13	32.13±0.78	31.4	31.4±1.65	30.59	30.59±0.76	34.1	34.1±2.47	30.7	30.7±1.84	32.82	32.82±2.06	31.96	31.96±0.91
19	RIL19	34.63	34.63±0.52	48.3	48.3±0.68	32.71	32.71±1.88	37.8	37.8±0.71	32.62	32.62±0.95	36.89	36.89±2.19	37.16	37.16±0.42
20	RIL20	36.84	36.84±1.33	43.26	43.26±1.29	39.53	39.53±0.61	42.46	42.46±2.06	34.53	34.53±1.67	40.45	40.45±1.2	39.52	39.52±0.49
21	RIL21	28.57	28.57±1.13	36.5	36.5±1.82	33.86	33.86±1.7	38.6	38.6±3.35	30.01	30.01±3.44	32.03	32.03±1.58	33.26	33.26±1.64
22	RIL22	34.17	34.17±1.65	42.61	42.61±1.17	38.49	38.49±0.38	49.32	49.32±0.59	34.11	34.11±0.68	35.94	35.94±0.47	39.11	39.11±0.4
23	RIL23	38.35	38.35±0.3	44.02	44.02±1.7	36.29	36.29±0.81	50.21	50.21±2.84	34.32	34.32±1.6	38.29	38.29±1.8	40.25	40.25±0.94
24	RIL24	31.91	31.91±1.3	39.77	39.77±1.77	32.91	32.91±0.44	43.95	43.95±0.78	32.28	32.28±1.1	35.72	35.72±0.81	36.09	36.09±0.23
25	RIL25	33.01	33.01±0.82	37.53	37.53±0.98	33.5	33.5±0.42	37.2	37.2±2.62	30.11	30.11±1.56	33.94	33.94±1.95	34.22	34.22±0.28
26	RIL26	27.33	27.33±1.4	29.11	29.11±2.39	32.02	32.02±1.39	37.6	37.6±1.13	24.73	24.73±2.5	27.04	27.04±0.48	29.64	29.64±0.62
27	RIL27	33.44	33.44±0.74	36.78	36.78±1.74	37.24	37.24±0.62	41.24	41.24±2.83	29.82	29.82±1.97	38.35	38.35±1.06	36.15	36.15±0.23
28	RIL28	29.06	29.06±2.11	28.68	28.68±1.95	30.19	30.19±1.43	28.03	28.03±1.53	28.39	28.39±0.72	28.64	28.64±1.07	28.83	28.83±0.58
29	RIL29	28.15	28.15±1.03	28.6	28.6±2.81	27.97	27.97±0.52	25.84	25.84±1.51	28.15	28.15±1.63	30.69	30.69±0.72	28.24	28.24±0.26
30	RIL30	28.45	28.45±1.03	28.86	28.86±1.94	30.31	30.31±0.98	32.6	32.6±1.63	26.39	26.39±2.56	29.34	29.34±1.4	29.33	29.33±1.27
31	RIL31	26.95	26.95±1.23	29.58	29.58±0.86	28.09	28.09±1	25.42	25.42±1.9	28.28	28.28±1.88	24.52	24.52±0.89	27.14	27.14±0.25
32	RIL32	30.92	30.92±2.19	37.23	37.23±1.95	30.65	30.65±1.77	39.93	39.93±0.52	31.15	31.15±1.34	34.57	34.57±1.37	34.08	34.08±0.8
33	RIL33	35	35±1.46	45.26	45.26±1.43	31.48	31.48±1.3	46.12	46.12±1.87	34.04	34.04±3.04	42.26	42.26±1.5	39.03	39.03±0.35
34	RIL34	34.81	34.81±0.59	41.59	41.59±1.5	33.87	33.87±2.5	42.61	42.61±0.58	32.09	32.09±2.56	31.5	31.5±1.82	36.08	36.08±0.55
35	RIL35	37.09	37.09±1.24	45.82	45.82±2.42	35.2	35.2±1.41	45.53	45.53±1.74	33	33±0.57	39.05	39.05±1.03	39.28	39.28±0.48
36	RIL36	29.55	29.55±1.7	30.72	30.72±1.34	32.24	32.24±1.56	32.6	32.6±0.25	27.61	27.61±2.22	28.28	28.28±0.89	30.17	30.17±0.49
37	RIL37	28.49	28.49±1.73	31.26	31.26±1.22	28.2	28.2±0.57	31.2	31.2±2.12	25.67	25.67±0.75	31.66	31.66±1.75	29.42	29.42±0.59
38	RIL38	40.05	40.05±2.83	44.21	44.21±0.83	31.01	31.01±3.03	45.18	45.18±1.53	35.57	35.57±1.37	40.04	40.04±1.1	39.34	39.34±0.91
39	RIL39	33.9	33.9±1.19	37.67	37.67±0.65	31.13	31.13±1.51	34.5	34.5±2.38	31.57	31.57±1.07	34	34±2.36	33.8	33.8±0.27
40	RIL40	34.46	34.46±1.73	38.84	38.84±1.36	33.6	33.6±1.41	37.5	37.5±2.76	32.59	32.59±1.27	33.01	33.01±2.14	35	35±0.14
41	RIL41	34.23	34.23±2.01	38.02	38.02±0.65	35.26	35.26±0.93	36.2	36.2±0.66	30.25	30.25±1.06	33.1	33.1±1.71	34.51	34.51±0.38
42	RIL42	31.14	31.14±1.98	35.61	35.61±1.7	31.14	31.14±1.98	35.6	35.6±3.15	29.21	29.21±1.54	32.78	32.78±2.19	32.59	32.59±0.47
43	RIL43	32.97	32.97±2.45	40.33	40.33±2.21	34.31	34.31±0.93	44.92	44.92±0.45	30.48	30.48±1	38.51	38.51±0.79	36.92	36.92±1.05
44	RIL44	38.9	38.9±1.6	40.1	40.1±2.73	35.34	35.34±0.37	39.1	39.1±2.66	35.9	35.9±1.84	37.5	37.5±2.31	37.81	37.81±0.41
45	RIL45	38.11	38.11±1.33	46.3	46.3±1.92	36.1	36.1±0.99	50.08	50.08±1.39	34.91	34.91±2.16	41.11	41.11±3.28	41.11	41.11±0.29
46	RIL46	28.28	28.28±1.51	31.54	31.54±1.71	27.8	27.8±0.57	31.6	31.6±2.69	24.93	24.93±1.87	27.88	27.88±1.6	28.68	28.68±0.43
47	RIL47	37.71	37.71±2.42	41.17	41.17±1.95	31.05	31.05±1.34	45.13	45.13±1.46	32.87	32.87±1.05	34.54	34.54±1.95	37.08	37.08±0.86
48	RIL48	38.23	38.23±1.1	40.86	40.86±0.64	34.6	34.6±0.57	47.8	47.8±2.26	30.35	30.35±1.19	39.8	39.8±1.46	38.61	38.61±0.16
49	RIL49	36.15	36.15±2.66	39.72	39.72±0.55	32.47	32.47±0.62	34.47	34.47±1.41	28.07	28.07±2.88	30.27	30.27±0.66	33.53	33.53±0.59
50	RIL50	27.67	27.67±2.72	30.65	30.65±1.53	28.93	28.93±1.74	36.5	36.5±1.13	24.98	24.98±1.3	30.42	30.42±2.8	29.86	29.86±0.98
51	RIL51	37.93	37.93±2.46	44.49	44.49±2.15	35.09	35.09±0.69	45.87	45.87±0.52	34.05	34.05±2.28	39.72	39.72±3.37	39.53	39.53±0.91
52	RIL52	38.28	38.28±1.95	49.68	49.68±1.15	33.55	33.55±1.34	36.8	36.8±2.29	32.11	32.11±0.68	41.64	41.64±2.62	38.68	38.68±0.23
53	RIL53	37.64	37.64±0.65	48.79	48.79±0.91	32.55	32.55±1.34	51.39	51.39±0.86	33.88	33.88±0.91	40.51	40.51±1.92	40.79	40.79±0.65
54	RIL54	37.33	37.33±2.67	39.6	39.6±1.88	37.24	37.24±0.45	42.61	42.61±3.8	33.8	33.8±2.29	39.47	39.47±2.02	38.34	38.34±0.62
55	RIL55	41.54	41.54±0.81	41.79	41.79±0.35	35.05	35.05±0.93	39.75	39.75±3.32	36.28	36.28±1.64	42.2	42.2±1.92	39.44	39.44±1.07
56	RIL56	34.72	34.72±1.33	41.78	41.78±0.65	33.4	33.4±1.7	39.8	39.8±0.28	33.31	33.31±2.9	43.17	43.17±0.93	37.7	37.7±0.42
57	RIL57	35.73	35.73±0.23	46.56	46.56±1.26	35.85	35.85±1.91	38.8	38.8±2.08	33.15	33.15±0.92	44.76	44.76±1.26	39.15	39.15±0.22
58	RIL58	24.87	24.87±0.47	28.11	28.11±1.73	28	28±2.55	32.82	32.82±3.41	28.35	28.35±1.2	33.68	33.68±2.43	29.31	29.31±0.13
59	RIL59	27.5	27.5±0.74	32.49	32.49±0.57	25.79	25.79±0.58	32.6	32.6±1.98	25.91	25.91±1.07	28	28±0.96	28.72	28.72±0.28
60	RIL60	28.08	28.08±1.27	27.63	27.63±0.93	26.35	26.35±0.64	29.6	29.6±2.29	26.08	26.08±0.34	26.4	26.4±1.36	27.36	27.36±0.16
61	RIL61	34.32	34.32±2.56	35.84	35.84±1.6	35.47	35.47±1.23	48.69	48.69±2.25	34.49	34.49±1.06	39.98	39.98±2.22	38.14	38.14±0.13
62	RIL62	27.32	27.32±2.05	36.09	36.09±1.84	29.3	29.3±1.27	36.3	36.3±0.71	25.68	25.68±1.16	32.49	32.49±2.05	31.2	31.2±0.21
63	RIL63	30	30±0.72	35.25	35.25±0.92	30.65	30.65±2.05	34.5	34.5±2.72	30.17	30.17±0.81	34.64	34.64±0.99	32.54	32.54±0.11
64	RIL64	32.42	32.42±2.12	34.02	34.02±2.73	32.11	32.11±0.72	35.16	35.16±2.16	30.77	30.77±1.23	37.01	37.01±1.39	33.59	33.59±0.62
65	RIL65	41.45	41.45±0.42	43.33	43.33±0.68	39	39±1.13	38.5	38.5±0.35	39.7	39.7±2.09	45.77	45.77±0.66	41.29	41.29±0.52
66	RIL66	31.63	31.63±2.39	40.85	40.85±0.4	31.6	31.6±0.57	40.92	40.92±1.02	31.75	31.75±1.77	38.66	38.66±1.03	35.91	35.91±0.53
67	RIL67	31.78	31.78±1.32	35.65	35.65±2.69	31.89	31.89±0.98	37.61	37.61±1.29	31.3	31.3±1.02	33.94	33.94±1.3	33.7	33.7±0.11
68	RIL68	25.36	25.36±1.26	26.79	26.79±1.33	26.18	26.18±0.81	31.68	31.68±1.1	23.98	23.98±0.69	28.39	28.39±2.66	27.06	27.06±0.49
69	RIL69	27.57	27.57±0.86	29.46	29.46±1.36	24.44	24.44±0.49	35.11	35.11±1.85	24.6	24.6±1.56	24.45	24.45±1.58	27.61	27.61±0.47
70	RIL70	32.48	32.48±0.47	39.12	39.12±1.15	25.1	25.1±1.58	38.21	38.21±2.28	28.75	28.75±0.93	32.85	32.85±1.27	32.76	32.76±0.74
71	RIL71	32.47	32.47±2.06	36.75	36.75±0.65	27.75	27.75±1.19	41.28	41.28±2.52	31.05	31.05±1.48	36.64	36.64±1.17	34.33	34.33±0.73
72	RIL72	31.04	31.04±0.78	32.65	32.65±2.02	30.05	30.05±1.63	34.52	34.52±3.15	29.64	29.64±1.23	28.27	28.27±0.61	31.03	31.03±0.35
73	RIL73	31.46	31.46±1.44	33.05	33.05±1.17	31.73	31.73±0.75	41.26	41.26±1.07	30.27	30.27±1.03	28.47	28.47±1.16	32.71	32.71±0.37
74	RIL74	26.95	26.95±1.54	24.61	24.61±1.74	26.78	26.78±1.02	37.48	37.48±0.54	27.55	27.55±1.91	26.91	26.91±0.54	28.38	28.38±0.58
75	RIL75	30.13	30.13±1.98	36	36±0.72	31.1	31.1±2.12	41.95	41.95±2.19	31.94	31.94±1.03	34.51	34.51±2.12	34.28	34.28±0.4
76	RIL76	31.62	31.62±2.62	28.58	28.58±1.3	27.1	27.1±1.84	30.49	30.49±2.4	26.53	26.53±0.66	23.92	23.92±1.34	28.04	28.04±1.24
77	RIL77	29.13	29.13±1.12	31.47	31.47±1.81	30.75	30.75±0.35	27.02	27.02±2.64	31.59	31.59±0.55	29.5	29.5±3.35	29.91	29.91±0.45
78	RIL78	30.49	30.49±0.69	33.19	33.19±0.99	33.06	33.06±0.61	31.6	31.6±1.03	27.8	27.8±0.3	31.65	31.65±2.7	31.3	31.3±0.48
79	RIL79	31.72	31.72±2.29	33.89	33.89±1.97	32.2	32.2±1.4	36.5	36.5±3.04	28.93	28.93±1.22	33.37	33.37±3.03	32.77	32.77±1.69
80	RIL80	29.8	29.8±0.45	37.04	37.04±1.41	31.82	31.82±1.88	38.64	38.64±0.76	27.3	27.3±0.72	29.95	29.95±1.13	32.43	32.43±0.91
81	RIL81	28.65	28.65±2.04	32.88	32.88±2.39	27.95	27.95±2.63	38.46	38.46±1.78	27.79	27.79±0.78	29.07	29.07±3.01	30.8	30.8±1.1
82	RIL82	32.88	32.88±2.66	43.11	43.11±1.48	31.9	31.9±0.99	36.5	36.5±3.25	30.71	30.71±3.32	38.17	38.17±2.49	35.55	35.55±0.98
83	RIL83	27.12	27.12±0.4	29.88	29.88±1.06	28.51	28.51±2.67	32.1	32.1±2.55	28.9	28.9±1.56	27.9	27.9±1.7	29.07	29.07±0.24
84	RIL84	28.15	28.15±1.8	29.57	29.57±0.95	28.25	28.25±0.92	34.2	34.2±1.41	28.54	28.54±0.65	30.12	30.12±2.28	29.81	29.81±0.33
85	RIL85	36.02	36.02±1.63	45.38	45.38±0.78	34.57	34.57±0.38	49.46	49.46±2.06	31.69	31.69±1.12	40.6	40.6±2.63	39.62	39.62±0.2
86	RIL86	33.79	33.79±1.12	43.41	43.41±2.05	35.5	35.5±1.41	47.58	47.58±1.53	35.51	35.51±1.29	36.83	36.83±0.89	38.77	38.77±0.58
87	RIL87	34.97	34.97±2.31	40.57	40.57±0.66	32.36	32.36±0.37	37.93	37.93±3.93	34.07	34.07±0.74	35.69	35.69±0.76	35.94	35.94±0.57
88	RIL88	31.93	31.93±0.3	39.69	39.69±0.57	32.97	32.97±2.93	42.02	42.02±2.15	31.32	31.32±2.7	38.02	38.02±2.67	35.99	35.99±1.6
89	RIL89	26.06	26.06±0.49	34.04	34.04±0.91	27.9	27.9±0.42	34.5	34.5±1.84	25.42	25.42±1.6	29.47	29.47±1.87	29.57	29.57±0.66
90	RIL90	35.64	35.64±1.81	41.05	41.05±1.53	32.65	32.65±2.79	41.2	41.2±1.84	27.47	27.47±1.5	36.84	36.84±2.83	35.81	35.81±0.49
91	RIL91	33.81	33.81±1.71	34.5	34.5±1.82	31.7	31.7±0.71	35.07	35.07±2.38	28.18	28.18±0.49	30.29	30.29±2.46	32.26	32.26±1.03
92	RIL92	37.19	37.19±0.48	42.64	42.64±2.38	40.85	40.85±1.77	34.5	34.5±1.7	38.9	38.9±0.42	38.28	38.28±1.65	38.73	38.73±0.85
93	RIL93	30.64	30.64±2.74	38.06	38.06±1.37	28.29	28.29±2.14	36.24	36.24±1.47	29.14	29.14±0.83	29.82	29.82±1.46	32.04	32.04±0.42
94	RIL94	33.32	33.32±0.76	38.11	38.11±2.04	30.81	30.81±0.55	34.5	34.5±2.62	29.06	29.06±2.05	33.77	33.77±1.84	33.26	33.26±0.71
95	RIL95	35.99	35.99±0.52	41.45	41.45±1.68	32.2	32.2±0.57	38.9	38.9±1.98	31.96	31.96±1.15	38.39	38.39±1.48	36.49	36.49±0.3
96	RIL96	33.19	33.19±2.01	43.04	43.04±0.95	32.45	32.45±1.2	40.1	40.1±1.13	32.76	32.76±1.65	36.64	36.64±1.15	36.37	36.37±0.57
97	RIL97	32.2	32.2±1.4	44.56	44.56±1.05	31.49	31.49±0.17	28.82	28.82±1.88	29.48	29.48±0.47	31.44	31.44±3.13	33	33±0.25
98	RIL98	41.04	41.04±2.29	46.78	46.78±0.88	34.75	34.75±0.35	35.6	35.6±0.61	31.57	31.57±1.4	43.66	43.66±2.28	38.9	38.9±0.24
99	RIL99	39.72	39.72±1.77	43.81	43.81±0.71	40.9	40.9±0.42	34.5	34.5±1.7	38.9	38.9±0.99	41.76	41.76±0.79	39.94	39.94±0.8
100	RIL100	36.59	36.59±1.78	48.22	48.22±1.61	42.46	42.46±0.51	38.9	38.9±2.52	33.15	33.15±1.22	45.48	45.48±1.07	40.8	40.8±1.29
101	RIL101	36.62	36.62±0.78	47.44	47.44±1.58	37.11	37.11±0.31	42.1	42.1±3.52	36.64	36.64±1.68	42.84	42.84±1.84	40.46	40.46±0.42
102	RIL102	40.03	40.03±0.41	39.14	39.14±1.43	32.3	32.3±2.77	45.44	45.44±2.32	36.56	36.56±1.56	43.07	43.07±1.82	39.43	39.43±0.66
103	RIL103	39.02	39.02±0.23	43.37	43.37±1.85	34.97	34.97±1.16	41.2	41.2±2.97	36.72	36.72±2.19	43.81	43.81±3.3	39.85	39.85±1.56
104	RIL104	33.13	33.13±1.53	40.37	40.37±0.71	33.93	33.93±1.37	39.8	39.8±4.14	31.53	31.53±2.55	33.91	33.91±0.78	35.45	35.45±0.04
105	RIL105	36.86	36.86±0.96	42.3	42.3±0.76	37.35	37.35±2.23	41.2	41.2±2.72	34.87	34.87±1.37	36.96	36.96±1.48	38.26	38.26±0.19
106	RIL106	35.45	35.45±1.95	43.56	43.56±1.63	34.1	34.1±2.12	41.8	41.8±2.69	34.1	34.1±2.12	39.44	39.44±1.85	38.08	38.08±0.16
107	RIL107	36.12	36.12±1.6	40.75	40.75±0.79	37.27	37.27±2.08	42.1	42.1±3.41	30.29	30.29±1.85	33.4	33.4±1.68	36.66	36.66±0.67
108	RIL108	33.65	33.65±1.61	40.11	40.11±1.1	30.4	30.4±1.13	39.5	39.5±2.26	28.31	28.31±2.19	31.95	31.95±1.6	33.99	33.99±1.11
109	RIL109	33.56	33.56±1.94	33.12	33.12±1.63	33.13	33.13±0.76	40.1	40.1±0.71	30.76	30.76±1.03	31.67	31.67±1.46	33.72	33.72±0.35
110	RIL110	35.44	35.44±0.72	35.85	35.85±2.08	33.78	33.78±1.58	36.5	36.5±1.92	34.05	34.05±0.64	36.71	36.71±1.12	35.39	35.39±0.74
111	RIL111	38.06	38.06±1.03	37.9	37.9±1.77	35.02	35.02±1.54	46.95	46.95±1.34	34.54	34.54±0.62	38.52	38.52±1.71	38.5	38.5±0.42
112	RIL112	35.62	35.62±1.74	41.77	41.77±1.57	30.31	30.31±0.3	41.59	41.59±0.83	35.06	35.06±1.47	35.82	35.82±1.23	36.7	36.7±0.42
113	RIL113	26.84	26.84±0.33	31.67	31.67±1.64	25.45	25.45±1.19	31.2	31.2±4.07	24.27	24.27±0.33	26.37	26.37±0.89	27.64	27.64±0.6
114	RIL114	37.21	37.21±1.51	43.68	43.68±1.75	35.53	35.53±1.51	36.2	36.2±0.48	36.28	36.28±3.24	38.23	38.23±1.33	37.86	37.86±0.54
115	RIL115	26.35	26.35±0.88	35.87	35.87±1.39	33.61	33.61±3.04	39.9	39.9±3.11	22.91	22.91±1	29.83	29.83±1.64	31.42	31.42±0.35
116	RIL116	34.81	34.81±1.63	38.78	38.78±1.2	37.55	37.55±1.48	38.9	38.9±0.95	34.52	34.52±0.98	36.81	36.81±2.53	36.9	36.9±0.12
117	RIL117	31.54	31.54±0.71	35.61	35.61±2.12	33.5	33.5±1.33	38.05	38.05±3.22	28.58	28.58±1.43	31.87	31.87±1.75	33.19	33.19±1.32
118	RIL118	30.69	30.69±2.59	31.96	31.96±0.79	30.99	30.99±0.55	34.2	34.2±2.26	27.15	27.15±0.65	27.35	27.35±0.69	30.4	30.4±0.16
119	RIL119	38.33	38.33±1.32	45.55	45.55±1.84	35.8	35.8±2.98	39.4	39.4±2.55	35.15	35.15±0.64	42.26	42.26±0.65	39.42	39.42±0.39
120	RIL120	30.76	30.76±1.41	30.67	30.67±2.59	29.46	29.46±1.32	36.58	36.58±0.82	27.98	27.98±0.58	35.55	35.55±2.66	31.84	31.84±0.23
121	RIL121	37.67	37.67±1.67	38.52	38.52±0.42	34.1	34.1±1.56	34.6	34.6±0.35	33.45	33.45±0.92	39.16	39.16±2.01	36.25	36.25±0.06
122	RIL122	27.24	27.24±0.61	28.46	28.46±2.86	27.8	27.8±1.56	34.9	34.9±0.71	27.7	27.7±1.27	28.72	28.72±0.98	29.14	29.14±0.81
123	RIL123	37.3	37.3±1.71	42.56	42.56±2.57	37.26	37.26±0.65	39.5	39.5±1.58	35.64	35.64±3.22	43.1	43.1±4.2	39.23	39.23±0.39
124	RIL124	31.29	31.29±0.38	39.54	39.54±1.06	29.23	29.23±1.57	28.28	28.28±0.68	26.98	26.98±0.59	29.02	29.02±1.53	30.73	30.73±0.77
125	RIL125	29.2	29.2±0.37	35.62	35.62±0.55	30.97	30.97±0.33	33.94	33.94±2.09	28.38	28.38±0.42	38.02	38.02±2.81	32.69	32.69±0.09
126	RIL126	34.28	34.28±2.32	39.91	39.91±0.51	34.19	34.19±0.83	45.51	45.51±1	33.96	33.96±1.61	37.87	37.87±2.23	37.62	37.62±1.24
127	RIL127	36.77	36.77±1.64	45.54	45.54±2.01	36.91	36.91±0.83	46.96	46.96±1.5	35.41	35.41±1.7	37.28	37.28±2.77	39.81	39.81±0.51
128	RIL128	32.52	32.52±1.84	40.56	40.56±0.45	34.11	34.11±2.64	44.52	44.52±0.31	31.79	31.79±1.33	37.51	37.51±1.48	36.84	36.84±0.64
129	RIL129	34.55	34.55±1.58	45.12	45.12±0.72	31.04	31.04±0.91	42.1	42.1±0.71	33.7	33.7±0.71	37.24	37.24±1.6	37.29	37.29±0.03
130	RIL130	36.55	36.55±1.7	43.77	43.77±2.09	38.01	38.01±1.26	40.2	40.2±1.56	38.78	38.78±3.34	42.72	42.72±2.19	40.01	40.01±0.34
131	RIL131	29.22	29.22±0.65	33.43	33.43±1.85	30.41	30.41±2.05	34.17	34.17±2.66	28.28	28.28±0.75	30.58	30.58±1.63	31.02	31.02±1.38
132	RIL132	29.68	29.68±2.66	33.19	33.19±1.1	31.18	31.18±2.39	38.9	38.9±1.27	31.4	31.4±0.28	29.99	29.99±0.64	32.39	32.39±0.38
133	RIL133	33.59	33.59±2.04	41.59	41.59±1.54	33.92	33.92±0.66	39.19	39.19±2.25	33.59	33.59±0.72	40.83	40.83±1.56	37.12	37.12±0.21
134	RIL134	36.75	36.75±1.47	41.29	41.29±1.56	33.45	33.45±0.76	40.39	40.39±2.11	33.21	33.21±1.43	39.05	39.05±1.63	37.36	37.36±0.49
135	RIL135	33.57	33.57±0.28	41.48	41.48±1.84	30.44	30.44±2.29	39.6	39.6±0.85	32.05	32.05±2.81	35.45	35.45±1.1	35.44	35.44±0.39
136	RIL136	26.42	26.42±1.71	32.39	32.39±1.02	33.15	33.15±1.97	38.2	38.2±2.12	30.4	30.4±1.13	30.45	30.45±1.73	31.84	31.84±0.47
137	RIL137	33.23	33.23±2.4	39.7	39.7±2.25	30.15	30.15±0.51	45.79	45.79±1.12	32.64	32.64±0.51	41.83	41.83±2.66	37.23	37.23±0.06
138	RIL138	40.8	40.8±0.14	41.42	41.42±1.65	37.14	37.14±2.63	49.71	49.71±1.85	33.29	33.29±1.53	38.09	38.09±1.44	40.08	40.08±0
139	RIL139	34.75	34.75±0.69	39.48	39.48±1.47	34.15	34.15±2.09	42.85	42.85±1.91	33.43	33.43±1.65	35.12	35.12±2.62	36.63	36.63±0.55
140	RIL140	29.84	29.84±0.34	34.39	34.39±0.72	31.04	31.04±2.7	31.18	31.18±1.3	27.16	27.16±0.62	28.93	28.93±0.78	30.43	30.43±0.26
141	RIL141	35.62	35.62±2.15	44.27	44.27±1.19	26.16	26.16±0.54	42.25	42.25±1.48	33.55	33.55±1.75	38.38	38.38±3.01	36.71	36.71±0.57
142	RIL142	30.72	30.72±1.88	31.03	31.03±1.32	29.69	29.69±0.91	38.51	38.51±1.99	28.96	28.96±1.91	32.44	32.44±2.86	31.9	31.9±0.54
143	RIL143	40.24	40.24±1.78	49.8	49.8±0.78	36.91	36.91±3.11	49.04	49.04±1.47	38.07	38.07±1.57	41.74	41.74±0.64	42.64	42.64±0.54
144	RIL144	27.39	27.39±1.88	33.2	33.2±0.95	27.87	27.87±0.49	34.5	34.5±1.84	23.48	23.48±0.61	26.99	26.99±0.11	28.91	28.91±0.15
145	RIL145	33.99	33.99±0.47	34.84	34.84±1.37	29.61	29.61±1.97	35.6	35.6±1.41	25.43	25.43±1.22	30.21	30.21±0.95	31.61	31.61±0.01
146	RIL146	36.48	36.48±1.19	39.65	39.65±0.91	36.78	36.78±1.12	41.82	41.82±2.15	31.94	31.94±1.15	37.22	37.22±2.28	37.32	37.32±0.01
147	RIL147	37.95	37.95±1.65	40.48	40.48±0.75	30.33	30.33±2.25	38.74	38.74±1.75	34.56	34.56±0.41	32.23	32.23±2.38	35.72	35.72±0.16
148	RIL148	32.63	32.63±2.39	40.57	40.57±0.41	33.67	33.67±1.46	41.2	41.2±1.13	32.03	32.03±3.41	32.84	32.84±2.52	35.49	35.49±0.18
149	RIL149	32.06	32.06±0.78	37.84	37.84±1.33	33.74	33.74±0.96	39.8	39.8±1.41	29.31	29.31±1.74	35.25	35.25±2.55	34.67	34.67±0.73
150	RIL150	29	29±1.43	32.21	32.21±2.33	30.39	30.39±0.72	38.2	38.2±1.27	28.31	28.31±1.91	29.06	29.06±1.63	31.2	31.2±0.29
151	RIL151	28.9	28.9±1.71	35.38	35.38±1.99	32.93	32.93±0.71	36.97	36.97±2.86	26.32	26.32±1.5	30.48	30.48±2.6	31.83	31.83±0.82
152	RIL152	30.3	30.3±0.17	31.09	31.09±0.96	28.46	28.46±1.19	36.4	36.4±1.41	27.97	27.97±3.15	30.88	30.88±2.18	30.85	30.85±1.51
153	RIL153	33.56	33.56±1.61	39.5	39.5±1.41	33.06	33.06±2.98	42.13	42.13±0.75	31.9	31.9±0.98	32.4	32.4±2.05	35.43	35.43±0.16
154	RIL154	37.28	37.28±0.42	42.07	42.07±1.56	35.1	35.1±1.58	38.1	38.1±2.12	34.42	34.42±1.43	33.05	33.05±2.76	36.67	36.67±0.59
155	RIL155	38.3	38.3±0.72	35.24	35.24±1.67	39.28	39.28±0.96	36.5	36.5±1.97	33.57	33.57±1.64	37.14	37.14±2.33	36.67	36.67±0.89
156	RIL156	38.55	38.55±2.47	39.93	39.93±1.03	36.22	36.22±0.95	47.88	47.88±1.1	33.98	33.98±1.63	34.49	34.49±1.27	38.51	38.51±0.49
157	RIL157	34.62	34.62±2.86	46.81	46.81±2.22	36.79	36.79±1.67	42.1	42.1±3.76	35.1	35.1±1.74	33.78	33.78±3.52	38.2	38.2±0.38
158	RIL158	35.72	35.72±0.59	37.94	37.94±0.83	34.41	34.41±2.55	42.54	42.54±2.88	34.91	34.91±2.32	28.75	28.75±2.26	35.72	35.72±0.11
159	RIL159	35.14	35.14±0.64	40.93	40.93±1.37	37.12	37.12±1.13	39.8	39.8±1.9	34.63	34.63±0.82	30.86	30.86±1.56	36.41	36.41±0.13
160	RIL160	38.59	38.59±0.31	40.54	40.54±1.73	33.24	33.24±2.64	44.25	44.25±0.78	35.42	35.42±1.46	31.67	31.67±2.79	37.29	37.29±0.74
161	RIL161	35.72	35.72±2.84	38.74	38.74±1.95	37.17	37.17±1.91	45.15	45.15±1.34	33.47	33.47±1.98	34.24	34.24±2.69	37.42	37.42±1.17
162	RIL162	34.57	34.57±0.04	38.19	38.19±1	36.47	36.47±0.81	42.36	42.36±2.77	34.37	34.37±0.66	30.78	30.78±1.15	36.13	36.13±0.84
163	RIL163	33.68	33.68±0.4	38.25	38.25±2.49	34.67	34.67±1.26	39.8	39.8±2.26	34.51	34.51±1.74	33.95	33.95±2.06	35.81	35.81±0.71
164	RIL164	34.69	34.69±1.37	40.37	40.37±0.3	36.97	36.97±0.81	43.07	43.07±1.51	34.9	34.9±0.57	34.6	34.6±1.54	37.44	37.44±0.15
165	RIL165	33.84	33.84±0.62	39.6	39.6±1.07	35.81	35.81±1.67	41.2	41.2±3.82	32.05	32.05±0.78	30.1	30.1±2.23	35.44	35.44±0.7
166	RIL166	36.51	36.51±3.05	37.71	37.71±1.88	33.63	33.63±2.33	42.6	42.6±0.71	33.95	33.95±1.77	33.4	33.4±1.09	36.3	36.3±1.81
167	RIL167	31.83	31.83±1.26	41.31	41.31±1.74	30.07	30.07±1.12	39.21	39.21±0.86	28.49	28.49±0.37	30.36	30.36±1.67	33.55	33.55±0.51
168	RIL168	34.79	34.79±0.41	41.72	41.72±1.87	34.9	34.9±0.99	49.32	49.32±1.73	34.49	34.49±0.81	37.71	37.71±1.06	38.82	38.82±0.11
169	RIL169	38.95	38.95±1.68	41.32	41.32±0.93	32.47	32.47±1.94	44.96	44.96±1.78	35.68	35.68±1.54	39.13	39.13±2.38	38.75	38.75±0.33
170	RIL170	32.01	32.01±1.47	33.73	33.73±2.18	32.76	32.76±1.44	30.49	30.49±1.61	29.6	29.6±0.91	34.56	34.56±1.17	32.19	32.19±0.04
171	RIL171	32.98	32.98±2.86	40.74	40.74±2.21	32.71	32.71±1.16	33.44	33.44±0.51	34.01	34.01±2.39	34.73	34.73±2.19	34.77	34.77±0.18
172	RIL172	39.68	39.68±0.52	48.58	48.58±2.15	34.43	34.43±2.52	39.1	39.1±3.3	35.9	35.9±0.44	35.45	35.45±0.98	38.86	38.86±0.55
173	RIL173	34.24	34.24±1.48	42.45	42.45±2.06	34.38	34.38±0.76	40.1	40.1±1.27	33.42	33.42±1.54	38	38±1.46	37.1	37.1±0.25
174	RIL174	41.93	41.93±1.57	44.87	44.87±1.27	38	38±2.7	40.16	40.16±1.53	33.43	33.43±0.25	41.94	41.94±0.42	40.06	40.06±0.87
175	RIL175	33.17	33.17±0.92	38.54	38.54±2.09	34.82	34.82±2.39	39.6	39.6±3.38	35.69	35.69±0.41	31.18	31.18±2.05	35.5	35.5±1.43
176	RIL176	28.99	28.99±1.64	39.09	39.09±1.43	32.42	32.42±4.48	44.61	44.61±1.57	30.77	30.77±0.62	33.98	33.98±1.58	34.98	34.98±0.81
177	RIL177	38.61	38.61±0.81	45.83	45.83±0.61	35.07	35.07±0.49	50.59	50.59±2.53	37.68	37.68±0.75	33.46	33.46±2.93	40.21	40.21±1.15
178	RIL178	34.92	34.92±2.59	46.33	46.33±2.43	37.49	37.49±0.45	41.6	41.6±2.91	35.29	35.29±1.71	37.84	37.84±2.11	38.91	38.91±0.37
179	RIL179	32.28	32.28±0.45	34.03	34.03±1.58	30.24	30.24±0.23	35.34	35.34±3.61	28.35	28.35±0.57	35.05	35.05±1.78	32.55	32.55±1.15
180	RIL180	29.04	29.04±1.5	32.17	32.17±2.47	27.43	27.43±3.48	36.68	36.68±0.82	30.63	30.63±0.81	29.32	29.32±2.7	30.88	30.88±1.97
181	RIL181	32.08	32.08±1.05	35.05	35.05±1.36	31.41	31.41±1.87	31.2	31.2±1.56	27.44	27.44±2.39	31.78	31.78±1.43	31.49	31.49±0.01
182	RIL182	36.1	36.1±1.46	41.64	41.64±0.45	30.59	30.59±1.61	36.5	36.5±1.41	34.85	34.85±1.13	38.22	38.22±3.13	36.32	36.32±0.02
183	RIL183	28.83	28.83±1.34	38.9	38.9±2.09	27.57	27.57±2.72	34.2	34.2±1.84	29.95	29.95±1.63	28.88	28.88±1.81	31.39	31.39±0.69
184	RIL184	36.46	36.46±0.66	42.84	42.84±1.32	28.58	28.58±0.4	37.08	37.08±1.81	30.36	30.36±0.66	27.65	27.65±0.82	33.83	33.83±0.28
185	RIL185	35.12	35.12±1.44	42.5	42.5±1.44	27.68	27.68±1.6	38.66	38.66±0.65	31.6	31.6±1.41	29.35	29.35±1.57	34.16	34.16±1.14
186	RIL186	37.67	37.67±0.25	41.33	41.33±1.06	34.02	34.02±0.59	34.83	34.83±0.57	30.38	30.38±0.44	30.45	30.45±1.53	34.78	34.78±0.08
187	RIL187	33.45	33.45±1.9	34.18	34.18±0.18	32	32±0.71	36.4	36.4±1.7	29.14	29.14±2.86	28.78	28.78±2.15	32.33	32.33±0.63
188	RIL188	29.12	29.12±0.44	33.72	33.72±2.09	35.91	35.91±0.44	40.35	40.35±3.14	32.78	32.78±0.69	31.67	31.67±2.9	33.93	33.93±1.24
189	RIL189	31.24	31.24±2.28	33.98	33.98±1.26	30.05	30.05±0.64	36.5	36.5±1.7	34.79	34.79±1.74	32.52	32.52±2.11	33.18	33.18±0.86
190	RIL190	33.78	33.78±2.05	37.4	37.4±0.95	29.68	29.68±0.74	36.5	36.5±1.98	28.57	28.57±0.98	33.55	33.55±1.34	33.25	33.25±0.09
191	RIL191	33.09	33.09±0.68	40.54	40.54±1.24	33.05	33.05±0.78	42.37	42.37±2.36	32.53	32.53±0.76	34.9	34.9±2.83	36.08	36.08±0.28
192	RIL192	33.8	33.8±0.85	39.12	39.12±0.35	31.95	31.95±0.64	34.5	34.5±1.8	30.95	30.95±1.56	31.84	31.84±1.74	33.7	33.7±0.23
193	RIL193	31.42	31.42±1.43	36.15	36.15±1.97	30.31	30.31±1.02	36.1	36.1±1.27	26.75	26.75±2.04	30.55	30.55±2.5	31.88	31.88±0.89
194	RIL194	32.08	32.08±1.5	43.7	43.7±1.15	31.5	31.5±0.42	43.73	43.73±1.6	32.2	32.2±2.05	31.19	31.19±1.74	35.74	35.74±0.53
195	RIL195	31.75	31.75±0.78	36.71	36.71±1.23	31.13	31.13±2.45	36.5	36.5±3.8	31.85	31.85±0.35	32.21	32.21±1.85	33.36	33.36±1.48
196	RIL196	36.02	36.02±1.84	41.06	41.06±1.33	31.85	31.85±0.92	42.49	42.49±0.41	30.45	30.45±1.51	31.41	31.41±2.83	35.55	35.55±1.03
197	RIL197	32.59	32.59±0.61	31.24	31.24±0.81	30.32	30.32±1.16	39.6	39.6±0.57	27.73	27.73±1.09	26.56	26.56±1.46	31.34	31.34±0.76
198	RIL198	32.92	32.92±1.07	36.71	36.71±0.71	34.12	34.12±2.15	41.75	41.75±1.34	28.36	28.36±1.77	26.25	26.25±3.24	33.35	33.35±1.71
199	RIL199	34.93	34.93±0.69	40.36	40.36±1.05	38.82	38.82±1.53	40.1	40.1±0.91	31.18	31.18±1.44	34.23	34.23±1.24	36.61	36.61±0.43
200	RIL200	36.66	36.66±1.4	36.69	36.69±1.34	33.9	33.9±0.42	36.32	36.32±1.71	33.48	33.48±1.46	31.62	31.62±2.04	34.78	34.78±0.48
201	RIL201	34.48	34.48±1.41	37.4	37.4±1.98	30.32	30.32±1.54	35.82	35.82±1.02	30.51	30.51±0.98	31.39	31.39±3.04	33.32	33.32±0.68
202	RIL202	32.05	32.05±2.28	35.21	35.21±2.11	27.18	27.18±2.01	36.5	36.5±0.99	30.56	30.56±0.78	30.57	30.57±2.4	32.01	32.01±0.83
203	RIL203	32.36	32.36±0.45	37.68	37.68±0.61	29.85	29.85±0.35	34.5	34.5±3.28	27.37	27.37±0.61	34.06	34.06±0.96	32.64	32.64±0.72
204	RIL204	34.26	34.26±0.48	41.51	41.51±1	30.91	30.91±1.53	39.2	39.2±1.56	32.52	32.52±1.56	35.36	35.36±1.57	35.63	35.63±0.24
205	RIL205	31.35	31.35±1.82	33.37	33.37±1.87	30	30±1.56	38.6	38.6±1.84	29.27	29.27±0.96	32.75	32.75±1.19	32.56	32.56±0.7
206	RIL206	26.46	26.46±1.2	27.1	27.1±2.02	29.08	29.08±1.51	35.73	35.73±2.02	27.19	27.19±2.69	28.51	28.51±5.2	29.02	29.02±1.1
207	RIL207	32.17	32.17±0.99	37.26	37.26±0.93	31.84	31.84±3.27	39.21	39.21±2.42	29.32	29.32±0.4	32.63	32.63±1.94	33.74	33.74±0.52
208	RIL208	33.82	33.82±1.43	38.41	38.41±1.33	34.77	34.77±1.53	38.5	38.5±2.63	31.41	31.41±0.27	35.37	35.37±1.88	35.38	35.38±0.59
209	RIL209	36.23	36.23±1.98	44.57	44.57±2.64	33.6	33.6±1.41	39.38	39.38±1.24	33.73	33.73±0.31	35.33	35.33±1.03	37.14	37.14±0.01
210	RIL210	27.19	27.19±0.57	33.28	33.28±0.28	27.28	27.28±0.93	33.24	33.24±1.47	29.49	29.49±0.71	28.88	28.88±1.47	29.89	29.89±0.08
211	RIL211	33.73	33.73±0.98	43.4	43.4±1.15	28.9	28.9±1.7	40.59	40.59±1.26	28.62	28.62±2.23	33.26	33.26±1.67	34.75	34.75±0.23
212	RIL212	37.06	37.06±0.45	39.53	39.53±1.84	31.16	31.16±1.3	38.9	38.9±1.27	33.53	33.53±0.58	34.76	34.76±0.74	35.83	35.83±1.03
213	RIL213	34.61	34.61±0.28	36.82	36.82±1.73	29.31	29.31±0.82	40.06	40.06±1.92	34.33	34.33±1.15	36.96	36.96±1.64	35.35	35.35±0.71
214	RIL214	25.54	25.54±1.6	30.6	30.6±1.7	34.95	34.95±1.06	31.11	31.11±2.72	24.47	24.47±1.6	37.19	37.19±2.14	30.65	30.65±1.24
215	RIL215	29.39	29.39±0.61	33.24	33.24±1.97	34.87	34.87±0.38	35.6	35.6±0.52	28.22	28.22±2.79	33.04	33.04±1.41	32.4	32.4±0.12
216	RIL216	33.47	33.47±0.45	35.11	35.11±2.01	33.35	33.35±1.77	33.37	33.37±1.46	30.1	30.1±1.56	34.62	34.62±2.52	33.34	33.34±0.44
217	RIL217	38.95	38.95±0.83	42.72	42.72±2.33	37.8	37.8±1.27	42.6	42.6±3.39	37.47	37.47±3.18	37.94	37.94±1.9	39.59	39.59±0.74
218	RIL218	37.78	37.78±0.66	42.79	42.79±0.79	37.85	37.85±0.49	40.1	40.1±1.58	34.74	34.74±0.64	40.65	40.65±3.2	38.99	38.99±0.26
219	RIL219	38.95	38.95±3.24	38.55	38.55±1.48	37.1	37.1±0.42	38.83	38.83±1.22	30.77	30.77±0.61	37.31	37.31±3.51	36.92	36.92±0.58
220	RIL220	28.37	28.37±2.49	29.83	29.83±0.44	28.21	28.21±0.69	32.4	32.4±2.97	21.82	21.82±0.98	31.6	31.6±2.4	28.71	28.71±1.66
221	RIL221	38.97	38.97±1.73	41.48	41.48±0.54	35.05	35.05±0.78	41.88	41.88±3.37	33.64	33.64±1.94	41.45	41.45±1.6	38.75	38.75±1.48
222	RIL222	30.03	30.03±0.72	32.88	32.88±1.47	31.59	31.59±2.11	38.37	38.37±1.94	26.17	26.17±2.31	32.48	32.48±3.49	31.92	31.92±0.54
223	RIL223	36.34	36.34±0.28	44.94	44.94±1.64	37.07	37.07±2.23	45.6	45.6±3.25	37.81	37.81±0.98	39.76	39.76±0.48	40.26	40.26±0.35
224	RIL224	32.84	32.84±0.27	31.26	31.26±1.78	38.6	38.6±0.86	45.1	45.1±1.84	32.88	32.88±1.03	37.91	37.91±1.36	36.43	36.43±0.65
225	RIL225	29.98	29.98±0.85	41.65	41.65±1.33	38.02	38.02±0.31	39.8	39.8±1.26	34.42	34.42±0.38	40.41	40.41±2.94	37.38	37.38±0.24
226	RIL226	27.9	27.9±0.61	31.96	31.96±1.4	28.21	28.21±0.98	32.95	32.95±3.35	27.97	27.97±0.75	29.02	29.02±1.24	29.67	29.67±0.45
227	RIL227	27.58	27.58±1.68	33.01	33.01±1.91	26.61	26.61±1.53	34.6	34.6±1.41	27.65	27.65±1.48	26.69	26.69±2.04	29.36	29.36±1.68
228	RIL228	33.92	33.92±2.7	39.29	39.29±0.4	31.7	31.7±1.27	41.2	41.2±6.72	32.28	32.28±1.43	31.92	31.92±1.1	35.06	35.06±1.85
229	RIL229	36.17	36.17±0.27	42.85	42.85±0.99	37.25	37.25±1.07	39.1	39.1±1.3	33.07	33.07±1.26	37.85	37.85±3.11	37.72	37.72±0.23
230	RIL230	28.04	28.04±2.39	33.98	33.98±0.92	27.88	27.88±1.44	35.95	35.95±1.48	28.78	28.78±0.4	30.02	30.02±2.59	30.78	30.78±1.41
231	RIL231	30.5	30.5±2.08	34.25	34.25±2.66	28.35	28.35±0.78	34.5	34.5±1.56	27.82	27.82±0.31	29.49	29.49±2.91	30.82	30.82±1.36
232	RIL232	35.62	35.62±2.43	41.97	41.97±1.88	28.9	28.9±0.99	37.81	37.81±2.14	30.2	30.2±2.56	30.6	30.6±1.95	34.19	34.19±1.36
233	RIL233	29.44	29.44±0.91	31.2	31.2±1.68	28.03	28.03±1.91	35.54	35.54±1.19	25.1	25.1±0.38	30.4	30.4±1.13	29.96	29.96±0.77
234	RIL234	26.97	26.97±1.78	33.47	33.47±2.04	27.01	27.01±0.74	27.31	27.31±1.26	27.86	27.86±0.49	29	29±0.71	28.6	28.6±0.27
235	RIL235	30.71	30.71±2.69	32.1	32.1±1.65	28.8	28.8±0.99	35.53	35.53±1.88	24.19	24.19±0.44	28.85	28.85±1.06	30.03	30.03±0.13
236	RIL236	32.66	32.66±0.62	38.83	38.83±1.32	33.98	33.98±0.88	40.91	40.91±2.14	33.15	33.15±1.34	33.72	33.72±1.67	35.54	35.54±1.33
237	RIL237	29.89	29.89±0.14	38.9	38.9±1.32	33.99	33.99±1.97	40.1	40.1±1.56	26.69	26.69±0.44	28.27	28.27±1.94	32.98	32.98±0.37
238	RIL238	29.67	29.67±1.06	37.4	37.4±2.16	30.5	30.5±0.99	40	40±0.99	30	30±0.28	31.02	31.02±1.8	33.1	33.1±0.52
239	RIL239	29.15	29.15±2.16	36.43	36.43±1.61	29.25	29.25±0.49	38.9	38.9±1.13	26.8	26.8±0.71	29.24	29.24±0.98	31.63	31.63±1.18
240	RIL240	32.01	32.01±1.43	34.25	34.25±2.11	33.45	33.45±0.35	32.74	32.74±0.49	31.95	31.95±0.35	30.97	30.97±1.82	32.57	32.57±0.81
241	RIL241	37.37	37.37±1.61	39.28	39.28±0.85	34.32	34.32±0.25	39.52	39.52±2.29	31.88	31.88±1.6	37.81	37.81±2.63	36.7	36.7±0.38
242	RIL242	33.9	33.9±1.47	37.02	37.02±2.31	30.88	30.88±2.59	40.1	40.1±2.26	30.73	30.73±1.95	34.73	34.73±3.37	34.56	34.56±0.98
243	RIL243	31.61	31.61±0.37	31.6	31.6±0.98	29.98	29.98±0.17	36.93	36.93±2.16	28.03	28.03±1.23	26.81	26.81±1.12	30.83	30.83±0.51
244	RIL244	28.8	28.8±1.27	30.88	30.88±1.87	28.7	28.7±0.71	32.2	32.2±2.47	26.99	26.99±1.13	27.04	27.04±3.32	29.1	29.1±1.37
245	RIL245	29.83	29.83±1.71	33.43	33.43±1.73	31.02	31.02±0.88	36.9	36.9±1.27	28.93	28.93±1.5	30.32	30.32±2.84	31.74	31.74±0.79
246	RIL246	30.66	30.66±2.74	32.21	32.21±1.48	29.86	29.86±0.52	36.04	36.04±1.47	27.71	27.71±2.06	26.94	26.94±2.83	30.57	30.57±0.76
247	RIL247	32.47	32.47±0.76	34.85	34.85±1.3	31.3	31.3±1.7	41.82	41.82±0.45	31.05	31.05±0.78	29.3	29.3±2.23	33.47	33.47±0.52
248	RIL248	33.03	33.03±2.18	40.26	40.26±1.06	35.27	35.27±2.38	39.8	39.8±3.2	36.69	36.69±1.15	35.61	35.61±1.53	36.78	36.78±0.04
249	RIL249	27.85	27.85±0.64	35.06	35.06±1.36	30.83	30.83±0.61	35.6	35.6±3.37	27.95	27.95±0.93	31.23	31.23±1.33	31.42	31.42±0.48
250	RIL250	26.31	26.31±0.45	30.68	30.68±2.01	27.51	27.51±1.54	32.1	32.1±3.24	29.08	29.08±0.59	29.33	29.33±1.02	29.17	29.17±0.47
251	RIL251	27.61	27.61±1.73	31.68	31.68±1.98	27.1	27.1±0.88	31	31±2.76	30.59	30.59±0.44	30.85	30.85±2.45	29.81	29.81±0.84
252	RIL252	34.39	34.39±1.27	35.57	35.57±1.39	33.62	33.62±1.73	39.49	39.49±2.67	32.7	32.7±2.12	30.37	30.37±1.94	34.36	34.36±0.17
253	RIL253	36.5	36.5±1.13	40	40±0.75	32.3	32.3±2.69	39.5	39.5±2.26	31.77	31.77±0.45	37.5	37.5±1.85	36.26	36.26±1.15
254	RIL254	33.02	33.02±0.74	41.96	41.96±1.9	30.91	30.91±0.69	38.2	38.2±0.85	31.04	31.04±0.92	36.89	36.89±1.88	35.34	35.34±0.02
255	RIL255	33.13	33.13±1.32	38.71	38.71±1.84	27.48	27.48±3.27	39.2	39.2±1.27	32.79	32.79±0.33	36.93	36.93±1.36	34.71	34.71±0.57
256	RIL256	32.52	32.52±1.57	34.8	34.8±1.05	28.4	28.4±0.71	40.28	40.28±1.39	29.21	29.21±1	32.44	32.44±0.65	32.94	32.94±0.08
257	RIL257	33.21	33.21±1.51	33.56	33.56±0.98	30.36	30.36±1.22	36.98	36.98±1.81	27.48	27.48±0.69	28.77	28.77±0.86	31.73	31.73±0.22
258	RIL258	37.86	37.86±1.84	45.67	45.67±2.43	35.15	35.15±0.92	44.51	44.51±1	34.08	34.08±2.36	36.91	36.91±2.11	39.03	39.03±0.74
259	RIL259	34.1	34.1±0.69	42.8	42.8±1.85	33.71	33.71±1.26	45.25	45.25±1.06	34.38	34.38±1.57	35.55	35.55±1.24	37.64	37.64±0.4
260	RIL260	29.61	29.61±1.16	36.41	36.41±0.88	31.37	31.37±0.31	41.53	41.53±1.46	29.05	29.05±0.33	30.66	30.66±0.85	33.11	33.11±0.72
261	RIL261	37.19	37.19±1.63	41.38	41.38±0.69	36.95	36.95±0.35	48.38	48.38±0.96	36.21	36.21±0.65	33.1	33.1±1.74	38.87	38.87±0.55
262	RIL262	36.43	36.43±1.37	42.46	42.46±1.57	32.56	32.56±1.22	34.9	34.9±1.65	29.71	29.71±0.42	37.67	37.67±3.22	35.63	35.63±1.05
263	RIL263	31.9	31.9±1.33	38.28	38.28±2.09	30.73	30.73±2.36	36.5	36.5±1.27	29.38	29.38±0.68	34.51	34.51±1.37	33.55	33.55±0.65
264	RIL264	31.59	31.59±0.37	37.47	37.47±1.61	36	36±0.85	37.2	37.2±0.85	31.8	31.8±1.7	31.93	31.93±1.5	34.34	34.34±0.46
265	RIL265	36.3	36.3±0.3	39.05	39.05±0.91	33.55	33.55±1.48	40.67	40.67±0.81	26.23	26.23±2.4	32.02	32.02±2.56	34.64	34.64±0.52
266	RIL266	39.59	39.59±0.76	50.63	50.63±1.46	34.19	34.19±3.13	42.3	42.3±1.27	31.26	31.26±0.49	35.31	35.31±2.32	38.88	38.88±0.41
267	RIL267	27.89	27.89±1.1	29.61	29.61±1.46	28.36	28.36±0.76	58.8	58.8±1.7	29.36	29.36±0.62	27.28	27.28±1.16	33.55	33.55±0.88
268	RIL268	35.23	35.23±1.54	33.48	33.48±1.07	33.27	33.27±1.33	40.97	40.97±1.6	29.79	29.79±1.33	23.34	23.34±2.84	32.68	32.68±0.2
269	RIL269	28.28	28.28±0.45	30.29	30.29±1.51	28.44	28.44±1.77	31	31±1.81	29.25	29.25±0.78	27.74	27.74±2.25	29.17	29.17±0.52
270	RIL270	36.99	36.99±0.96	38.32	38.32±1.43	35.7	35.7±1.13	47.2	47.2±1.13	33.75	33.75±2.19	38.12	38.12±2.39	38.35	38.35±0.81
271	RIL271	34.04	34.04±1.58	44.58	44.58±1.46	32	32±0.71	34.61	34.61±1.85	29.95	29.95±0.79	35.69	35.69±2.47	35.15	35.15±0.23
272	RIL272	32.45	32.45±2.29	36.78	36.78±2.04	30.22	30.22±0.41	32.25	32.25±1.43	29.53	29.53±0.66	33.57	33.57±2.56	32.47	32.47±1.56
273	RIL273	36.51	36.51±1.65	40.73	40.73±1.81	35.28	35.28±4.17	39.91	39.91±3.27	33.55	33.55±1.48	34.48	34.48±3.03	36.75	36.75±0.57
274	RIL274	34.44	34.44±1.16	43.94	43.94±1.85	32.2	32.2±1.41	39.29	39.29±0.83	31.79	31.79±0.42	35.14	35.14±2.11	36.14	36.14±0.54
275	RIL275	28.02	28.02±1.43	31.59	31.59±0.68	30.76	30.76±1.05	30.2	30.2±0.4	29.18	29.18±1.3	28.45	28.45±2.31	29.7	29.7±0.58
276	RIL276	28.83	28.83±1.77	29.16	29.16±2.38	28.75	28.75±1	32.27	32.27±2.49	26.03	26.03±0.66	26.71	26.71±1.29	28.63	28.63±1.01
277	RIL277	29.23	29.23±0.31	29.64	29.64±2.6	28.04	28.04±2.06	30.2	30.2±1.53	24.6	24.6±0.68	26.4	26.4±3.15	28.02	28.02±1.5
278	RIL278	30.07	30.07±0.48	31.29	31.29±1.91	27	27±0.28	35.31	35.31±1.57	27.1	27.1±0.75	27.85	27.85±1.64	29.77	29.77±0.47
279	RIL279	37.44	37.44±1.84	43.54	43.54±1.54	34.72	34.72±1.24	36.5	36.5±1.26	30.82	30.82±2.9	34.56	34.56±2.9	36.27	36.27±0.4
280	RIL280	31.43	31.43±1.54	39.46	39.46±2.12	33.95	33.95±0.35	38.9	38.9±3.49	29.24	29.24±0.79	31.28	31.28±1.74	34.04	34.04±0.45
281	RIL281	36.39	36.39±0.42	43.78	43.78±0.35	36.65	36.65±1.2	42.53	42.53±1.46	35.55	35.55±0.41	35.98	35.98±2.49	38.48	38.48±0.52
282	RIL282	33.34	33.34±1.78	41.96	41.96±0.76	41.64	41.64±0.62	47.1	47.1±2.4	37.89	37.89±2.47	38.62	38.62±1.92	40.09	40.09±0.24
283	RIL283	44.42	44.42±1.43	47.53	47.53±0.62	39.89	39.89±0.3	45.6	45.6±1.27	39.1	39.1±0.86	41.73	41.73±1.58	43.05	43.05±0.73
284	RIL284	42.49	42.49±0.35	46.29	46.29±2.45	37.2	37.2±0.85	42.94	42.94±1.19	36.35	36.35±2.42	40.64	40.64±1.19	40.99	40.99±0.5
285	RIL285	32.83	32.83±1.82	36.22	36.22±1.84	32.79	32.79±1.17	31.35	31.35±1.02	29.69	29.69±0.57	32.46	32.46±2.06	32.56	32.56±0.07
286	RIL286	32.59	32.59±0.71	36.69	36.69±0.71	36.57	36.57±1.15	35.33	35.33±5.12	30.28	30.28±0.54	30.7	30.7±1.56	33.7	33.7±0.87
